# Supplementary material for: Phosphorus stress induces the synthesis of novel glycolipids in Pseudomonas aeruginosa that confer protection against a last-resort antibiotic
Source: ISME J. 2021 May 24;15(11):3303–14. doi: 10.1038/s41396-021-01008-7 (PMC8528852; doi:10.1038/s41396-021-01008-7)
Supplement: Supplementary file 5 — supplementary table 4 [file 41396_2021_1008_MOESM5_ESM.xlsx]

## Sheet: Suppl table S4A SRX5145605
#Name	Length	Bases	Coverage	Reads	RPKM	Frags	FPKM
PGD134012 cds chromosome:483-2027(+) name=dnaA;locus_tag=PA0001;replicon_accession=NC_002516.2;product=chromosomal replication initiator protein DnaA	1545	9073	5.8725	62	269.627	62	269.627
PGD134018 cds chromosome:2056-3159(+) name=dnaN;locus_tag=PA0002;replicon_accession=NC_002516.2;product=DNA polymerase III, beta chain	1104	7328	6.6377	49	298.214	49	298.214
PGD134020 cds chromosome:3169-4278(+) name=recF;locus_tag=PA0003;replicon_accession=NC_002516.2;product=RecF protein	1110	5748	5.1784	39	236.071	39	236.071
PGD134022 cds chromosome:4275-6695(+) name=gyrB;locus_tag=PA0004;replicon_accession=NC_002516.2;product=DNA gyrase subunit B	2421	16251	6.7125	111	308.055	111	308.055
PGD134024 cds chromosome:7018-7791(-) name=lptA;locus_tag=PA0005;replicon_accession=NC_002516.2;product=lysophosphatidic acid acyltransferase, LptA	774	5124	6.6202	35	303.828	35	303.828
PGD134014 cds chromosome:7803-8339(-) locus_tag=PA0006;replicon_accession=NC_002516.2;product=conserved hypothetical protein	537	1017	1.8939	7	87.5839	7	87.5839
PGD134016 cds chromosome:8671-10377(+) locus_tag=PA0007;replicon_accession=NC_002516.2;product=hypothetical protein	1707	302	0.1769	2	7.8722	2	7.8722
PGD134026 cds chromosome:10434-12488(-) name=glyS;locus_tag=PA0008;replicon_accession=NC_002516.2;product=glycyl-tRNA synthetase beta chain	2055	3116	1.5163	22	71.9303	22	71.9303
PGD134030 cds chromosome:12488-13435(-) name=glyQ;locus_tag=PA0009;replicon_accession=NC_002516.2;product=glycyl-tRNA synthetase alpha chain	948	2186	2.3059	15	106.312	15	106.312
PGD134032 cds chromosome:13540-14091(+) name=tag;locus_tag=PA0010;replicon_accession=NC_002516.2;product=DNA-3-methyladenine glycosidase I	552	583	1.0562	4	48.688	4	48.688
PGD134034 cds chromosome:14235-15122(+) name=htrB1;locus_tag=PA0011;replicon_accession=NC_002516.2;product=acyltransferase HtrB1	888	3912	4.4054	27	204.292	27	204.292
PGD134036 cds chromosome:15207-15473(+) locus_tag=PA0012;replicon_accession=NC_002516.2;product=hypothetical protein	267	0	0	0	0	0	0
PGD134038 cds chromosome:15620-16273(+) locus_tag=PA0013;replicon_accession=NC_002516.2;product=conserved hypothetical protein	654	1438	2.1988	10	102.736	10	102.736
PGD134040 cds chromosome:16335-16607(-) locus_tag=PA0014;replicon_accession=NC_002516.2;product=hypothetical protein	273	603	2.2088	4	98.446	4	98.446
PGD134042 cds chromosome:16900-17217(-) locus_tag=PA0015;replicon_accession=NC_002516.2;product=hypothetical protein	318	429	1.3491	3	63.3862	3	63.3862
PGD134044 cds chromosome:17366-18739(-) name=trkA;locus_tag=PA0016;replicon_accession=NC_002516.2;product=potassium uptake protein TrkA	1374	754	0.5488	5	24.4503	5	24.4503
PGD134046 cds chromosome:18767-20071(-) locus_tag=PA0017;replicon_accession=NC_002516.2;product=conserved hypothetical protein	1305	0	0	0	0	0	0
PGD134048 cds chromosome:20068-21012(-) name=fmt;locus_tag=PA0018;replicon_accession=NC_002516.2;product=methionyl-tRNA formyltransferase	945	419	0.4434	3	21.33	3	21.33
PGD134050 cds chromosome:21067-21573(-) name=def;locus_tag=PA0019;replicon_accession=NC_002516.2;product=polypeptide deformylase	507	6672	13.1598	46	609.608	46	609.608
PGD134052 cds chromosome:21712-22737(+) name=tsaP;locus_tag=PA0020;replicon_accession=NC_002516.2;product=T4P secretin-associated protein TsaP	1026	4645	4.5273	32	209.558	32	209.558
PGD134054 cds chromosome:22872-23960(+) locus_tag=PA0021;replicon_accession=NC_002516.2;product=conserved hypothetical protein	1089	0	0	0	0	0	0
PGD134056 cds chromosome:24001-24558(+) locus_tag=PA0022;replicon_accession=NC_002516.2;product=conserved hypothetical protein	558	703	1.2599	5	60.2056	5	60.2056
PGD134058 cds chromosome:24568-25545(-) name=qor;locus_tag=PA0023;replicon_accession=NC_002516.2;product=quinone oxidoreductase	978	859	0.8783	6	41.2205	6	41.2205
PGD134060 cds chromosome:25736-26653(+) name=hemF;locus_tag=PA0024;replicon_accession=NC_002516.2;product=coproporphyrinogen III oxidase, aerobic	918	688	0.7495	5	36.5955	5	36.5955
PGD134062 cds chromosome:26711-27535(+) name=aroE;locus_tag=PA0025;replicon_accession=NC_002516.2;product=shikimate dehydrogenase	825	256	0.3103	2	16.2883	2	16.2883
PGD102791 cds chromosome:27646-28632(+) name=plcB;locus_tag=PA0026;replicon_accession=NC_002516.2;product=phospholipase C, PlcB	987	727	0.7366	5	34.0372	5	34.0372
PGD102793 cds chromosome:28613-29899(+) locus_tag=PA0027;replicon_accession=NC_002516.2;product=hypothetical protein	1287	115	0.0894	1	5.2206	1	5.2206
PGD102795 cds chromosome:29896-30498(+) locus_tag=PA0028;replicon_accession=NC_002516.2;product=hypothetical protein	603	0	0	0	0	0	0
PGD102797 cds chromosome:30502-32055(-) locus_tag=PA0029;replicon_accession=NC_002516.2;product=probable sulfate transporter	1554	0	0	0	0	0	0
PGD102799 cds chromosome:32060-32983(-) name=cosX;locus_tag=PA0030;replicon_accession=NC_002516.2;product=CosX	924	0	0	0	0	0	0
PGD102801 cds chromosome:33000-34511(-) name=betC;locus_tag=PA0031;replicon_accession=NC_002516.2;product=choline sulfatase	1512	542	0.3585	4	17.775	4	17.775
PGD102787 cds chromosome:34624-35538(+) locus_tag=PA0032;replicon_accession=NC_002516.2;product=probable transcriptional regulator	915	151	0.165	1	7.3431	1	7.3431
PGD102783 cds chromosome:35905-36270(-) name=hptC;locus_tag=PA0033;replicon_accession=NC_002516.2;product=Histidine phosphotransfer protein HptC	366	0	0	0	0	0	0
PGD102785 cds chromosome:36278-36901(-) locus_tag=PA0034;replicon_accession=NC_002516.2;product=probable two-component response regulator	624	151	0.242	1	10.7675	1	10.7675
PGD102803 cds chromosome:37087-37893(-) name=trpA;locus_tag=PA0035;replicon_accession=NC_002516.2;product=tryptophan synthase alpha chain	807	562	0.6964	4	33.3033	4	33.3033
PGD102805 cds chromosome:37890-39098(-) name=trpB;locus_tag=PA0036;replicon_accession=NC_002516.2;product=tryptophan synthase beta chain	1209	2739	2.2655	19	105.591	19	105.591
PGD102807 cds chromosome:39202-40089(+) name=trpI;locus_tag=PA0037;replicon_accession=NC_002516.2;product=transcriptional regulator TrpI	888	0	0	0	0	0	0
PGD102809 cds chromosome:40190-40405(+) locus_tag=PA0038;replicon_accession=NC_002516.2;product=hypothetical protein	216	1802	8.3426	12	373.274	12	373.274
PGD102811 cds chromosome:40589-40816(+) locus_tag=PA0039;replicon_accession=NC_002516.2;product=hypothetical protein	228	16020	70.2632	107	3153.19	107	3153.19
PGD102813 cds chromosome:41113-42801(+) locus_tag=PA0040;replicon_accession=NC_002516.2;product=conserved hypothetical protein	1689	0	0	0	0	0	0
PGD102815 cds chromosome:42914-53521(+) locus_tag=PA0041;replicon_accession=NC_002516.2;product=probable hemagglutinin	10608	754	0.0711	5	3.1669	5	3.1669
PGD102819 cds chromosome:56546-56941(+) locus_tag=PA0042;replicon_accession=NC_002516.2;product=hypothetical protein	396	302	0.7626	2	33.934	2	33.934
PGD102817 cds chromosome:57212-58594(-) locus_tag=PA0043;replicon_accession=NC_002516.2;product=hypothetical protein	1383	362	0.2617	3	14.5747	3	14.5747
PGD102821 cds chromosome:58786-60159(+) name=exoT;locus_tag=PA0044;replicon_accession=NC_002516.2;product=exoenzyme T	1374	901	0.6557	6	29.3403	6	29.3403
PGD102823 cds chromosome:60656-61342(+) locus_tag=PA0045;replicon_accession=NC_002516.2;product=hypothetical protein	687	0	0	0	0	0	0
PGD102825 cds chromosome:61373-61726(+) locus_tag=PA0046;replicon_accession=NC_002516.2;product=hypothetical protein	354	143	0.404	1	18.9801	1	18.9801
PGD102827 cds chromosome:61879-62388(+) locus_tag=PA0047;replicon_accession=NC_002516.2;product=hypothetical protein	510	0	0	0	0	0	0
PGD102829 cds chromosome:62403-62786(-) locus_tag=PA0048;replicon_accession=NC_002516.2;product=probable transcriptional regulator	384	0	0	0	0	0	0
PGD102831 cds chromosome:63068-64729(-) locus_tag=PA0049;replicon_accession=NC_002516.2;product=hypothetical protein	1662	282	0.1697	2	8.0854	2	8.0854
PGD102833 cds chromosome:65339-65479(+) locus_tag=PA0050;replicon_accession=NC_002516.2;product=hypothetical protein	141	0	0	0	0	0	0
PGD102835 cds chromosome:66303-68135(+) name=phzH;locus_tag=PA0051;replicon_accession=NC_002516.2;product=potential phenazine-modifying enzyme	1833	301	0.1642	2	7.3311	2	7.3311
PGD102837 cds chromosome:68188-68616(-) locus_tag=PA0052;replicon_accession=NC_002516.2;product=hypothetical protein	429	0	0	0	0	0	0
PGD102839 cds chromosome:69272-69526(+) locus_tag=PA0053;replicon_accession=NC_002516.2;product=hypothetical protein	255	0	0	0	0	0	0
PGD102841 cds chromosome:69543-70091(-) locus_tag=PA0054;replicon_accession=NC_002516.2;product=conserved hypothetical protein	549	0	0	0	0	0	0
PGD102843 cds chromosome:70130-70636(-) locus_tag=PA0055;replicon_accession=NC_002516.2;product=hypothetical protein	507	136	0.2682	1	13.2523	1	13.2523
PGD102845 cds chromosome:70702-71622(-) locus_tag=PA0056;replicon_accession=NC_002516.2;product=probable transcriptional regulator	921	302	0.3279	2	14.5905	2	14.5905
PGD102847 cds chromosome:71730-72617(+) locus_tag=PA0057;replicon_accession=NC_002516.2;product=hypothetical protein	888	0	0	0	0	0	0
PGD102849 cds chromosome:72680-73384(+) name=dsbM;locus_tag=PA0058;replicon_accession=NC_002516.2;product=DsbM	705	0	0	0	0	0	0
PGD102851 cds chromosome:73468-73923(+) name=osmC;locus_tag=PA0059;replicon_accession=NC_002516.2;product=osmotically inducible protein OsmC	456	1607	3.5241	11	162.08	11	162.08
PGD102853 cds chromosome:74034-74267(+) locus_tag=PA0060;replicon_accession=NC_002516.2;product=conserved hypothetical protein	234	3388	14.4786	23	660.409	23	660.409
PGD102855 cds chromosome:74279-74716(-) locus_tag=PA0061;replicon_accession=NC_002516.2;product=hypothetical protein	438	272	0.621	2	30.6801	2	30.6801
PGD102857 cds chromosome:74773-75189(-) locus_tag=PA0062;replicon_accession=NC_002516.2;product=hypothetical protein	417	535	1.283	4	64.4503	4	64.4503
PGD102859 cds chromosome:75281-76408(+) locus_tag=PA0063;replicon_accession=NC_002516.2;product=hypothetical protein	1128	134	0.1188	1	5.9565	1	5.9565
PGD102861 cds chromosome:76416-77399(-) locus_tag=PA0064;replicon_accession=NC_002516.2;product=hypothetical protein	984	453	0.4604	3	20.4846	3	20.4846
PGD102863 cds chromosome:77432-78097(-) locus_tag=PA0065;replicon_accession=NC_002516.2;product=hypothetical protein	666	150	0.2252	1	10.0885	1	10.0885
PGD102865 cds chromosome:78090-78632(-) locus_tag=PA0066;replicon_accession=NC_002516.2;product=conserved hypothetical protein	543	1048	1.93	7	86.6162	7	86.6162
PGD102867 cds chromosome:78710-80755(+) name=prlC;locus_tag=PA0067;replicon_accession=NC_002516.2;product=oligopeptidase A	2046	5379	2.629	37	121.506	37	121.506
PGD102869 cds chromosome:80752-81027(+) locus_tag=PA0068;replicon_accession=NC_002516.2;product=hypothetical protein	276	120	0.4348	1	24.344	1	24.344
PGD102871 cds chromosome:81116-82174(+) locus_tag=PA0069;replicon_accession=NC_002516.2;product=conserved hypothetical protein	1059	855	0.8074	6	38.0676	6	38.0676
PGD102873 cds chromosome:82404-83318(-) name=tagQ1;locus_tag=PA0070;replicon_accession=NC_002516.2;product=TagQ1	915	2319	2.5344	16	117.49	16	117.49
PGD102875 cds chromosome:83380-85092(-) name=tagR1;locus_tag=PA0071;replicon_accession=NC_002516.2;product=TagR1	1713	20455	11.941	138	541.281	138	541.281
PGD102877 cds chromosome:85085-86284(-) name=tagS1;locus_tag=PA0072;replicon_accession=NC_002516.2;product=TagS1	1200	0	0	0	0	0	0
PGD102879 cds chromosome:86284-87003(-) name=tagT1;locus_tag=PA0073;replicon_accession=NC_002516.2;product=TagT1	720	0	0	0	0	0	0
PGD102881 cds chromosome:87000-90098(-) name=ppkA;locus_tag=PA0074;replicon_accession=NC_002516.2;product=serine/threonine protein kinase PpkA	3099	0	0	0	0	0	0
PGD102883 cds chromosome:90106-90834(-) name=pppA;locus_tag=PA0075;replicon_accession=NC_002516.2;product=PppA	729	151	0.2071	1	9.2167	1	9.2167
PGD102885 cds chromosome:90844-91524(-) name=tagF1;locus_tag=PA0076;replicon_accession=NC_002516.2;product=TagF1	681	0	0	0	0	0	0
PGD102887 cds chromosome:91521-94826(-) name=icmF1;locus_tag=PA0077;replicon_accession=NC_002516.2;product=IcmF1	3306	755	0.2284	5	10.1617	5	10.1617
PGD102889 cds chromosome:95048-96397(-) name=tssL1;locus_tag=PA0078;replicon_accession=NC_002516.2;product=TssL1	1350	0	0	0	0	0	0
PGD102891 cds chromosome:96404-97738(-) name=tssK1;locus_tag=PA0079;replicon_accession=NC_002516.2;product=TssK1	1335	520	0.3895	4	20.1317	4	20.1317
PGD102893 cds chromosome:97754-98218(-) name=tssJ1;locus_tag=PA0080;replicon_accession=NC_002516.2;product=TssJ1	465	0	0	0	0	0	0
PGD102895 cds chromosome:98263-99756(-) name=fha1;locus_tag=PA0081;replicon_accession=NC_002516.2;product=Fha1	1494	3758	2.5154	25	112.432	25	112.432
PGD102897 cds chromosome:100124-101158(+) name=tssA1;locus_tag=PA0082;replicon_accession=NC_002516.2;product=TssA1	1035	1196	1.1556	8	51.9338	8	51.9338
PGD102899 cds chromosome:101247-101765(+) name=tssB1;locus_tag=PA0083;replicon_accession=NC_002516.2;product=TssB1	519	1354	2.6089	9	116.513	9	116.513
PGD102901 cds chromosome:101778-103274(+) name=tssC1;locus_tag=PA0084;replicon_accession=NC_002516.2;product=TssC1	1497	4806	3.2104	33	148.113	33	148.113
PGD102903 cds chromosome:103350-103838(+) name=hcp1;locus_tag=PA0085;replicon_accession=NC_002516.2;product=Hcp1	489	3611	7.3845	24	329.764	24	329.764
PGD102905 cds chromosome:104006-104851(+) name=tagJ1;locus_tag=PA0086;replicon_accession=NC_002516.2;product=TagJ1	846	444	0.5248	3	23.826	3	23.826
PGD102907 cds chromosome:104853-105362(+) name=tssE1;locus_tag=PA0087;replicon_accession=NC_002516.2;product=TssE1	510	0	0	0	0	0	0
PGD102909 cds chromosome:105359-107218(+) name=tssF1;locus_tag=PA0088;replicon_accession=NC_002516.2;product=TssF1	1860	715	0.3844	5	18.0617	5	18.0617
PGD102911 cds chromosome:107182-108228(+) name=tssG1;locus_tag=PA0089;replicon_accession=NC_002516.2;product=TssG1	1047	0	0	0	0	0	0
PGD102913 cds chromosome:108221-110929(+) name=clpV1;locus_tag=PA0090;replicon_accession=NC_002516.2;product=ClpV1	2709	604	0.223	4	9.9209	4	9.9209
PGD102915 cds chromosome:110976-112907(+) name=vgrG1;locus_tag=PA0091;replicon_accession=NC_002516.2;product=VgrG1	1932	888	0.4596	6	20.8663	6	20.8663
PGD102917 cds chromosome:113022-113306(-) name=tsi6;locus_tag=PA0092;replicon_accession=NC_002516.2;product=Tsi6	285	103	0.3614	1	23.5752	1	23.5752
PGD102919 cds chromosome:113303-114595(-) name=tse6;locus_tag=PA0093;replicon_accession=NC_002516.2;product=Tse6	1293	1941	1.5012	13	67.5531	13	67.5531
PGD102921 cds chromosome:114611-115045(-) name=eagT6;locus_tag=PA0094;replicon_accession=NC_002516.2;product=EagT6	435	151	0.3471	1	15.4458	1	15.4458
PGD102923 cds chromosome:115299-117524(+) locus_tag=PA0095;replicon_accession=NC_002516.2;product=vgrG1b	2226	5901	2.6509	40	120.736	40	120.736
PGD102925 cds chromosome:117552-118001(+) locus_tag=PA0096;replicon_accession=NC_002516.2;product=hypothetical protein	450	299	0.6644	2	29.862	2	29.862
PGD102927 cds chromosome:117931-119130(+) locus_tag=PA0097;replicon_accession=NC_002516.2;product=hypothetical protein	1200	150	0.125	1	5.5991	1	5.5991
PGD102929 cds chromosome:119127-120164(+) locus_tag=PA0098;replicon_accession=NC_002516.2;product=hypothetical protein	1038	0	0	0	0	0	0
PGD102931 cds chromosome:120164-121324(+) locus_tag=PA0099;replicon_accession=NC_002516.2;product=type VI effector protein	1161	0	0	0	0	0	0
PGD102933 cds chromosome:121346-122266(+) locus_tag=PA0100;replicon_accession=NC_002516.2;product=hypothetical protein	921	0	0	0	0	0	0
PGD102935 cds chromosome:122248-123495(+) locus_tag=PA0101;replicon_accession=NC_002516.2;product=hypothetical protein	1248	138	0.1106	1	5.3838	1	5.3838
PGD102937 cds chromosome:123871-124599(+) locus_tag=PA0102;replicon_accession=NC_002516.2;product=probable carbonic anhydrase	729	16759	22.989	114	1050.7	114	1050.7
PGD102939 cds chromosome:124810-126381(+) locus_tag=PA0103;replicon_accession=NC_002516.2;product=probable sulfate transporter	1572	962	0.612	7	29.9189	7	29.9189
PGD102941 cds chromosome:126518-127114(+) locus_tag=PA0104;replicon_accession=NC_002516.2;product=hypothetical protein	597	884	1.4807	6	67.527	6	67.527
PGD102943 cds chromosome:127378-128502(+) name=coxB;locus_tag=PA0105;replicon_accession=NC_002516.2;product=cytochrome c oxidase, subunit II	1125	1632	1.4507	11	65.6963	11	65.6963
PGD102945 cds chromosome:128512-130104(+) name=coxA;locus_tag=PA0106;replicon_accession=NC_002516.2;product=cytochrome c oxidase, subunit I	1593	754	0.4733	5	21.089	5	21.089
PGD102947 cds chromosome:130115-130669(+) locus_tag=PA0107;replicon_accession=NC_002516.2;product=conserved hypothetical protein	555	0	0	0	0	0	0
PGD102949 cds chromosome:130680-131567(+) name=coIII;locus_tag=PA0108;replicon_accession=NC_002516.2;product=cytochrome c oxidase, subunit III	888	417	0.4696	3	22.6991	3	22.6991
PGD102951 cds chromosome:131583-131792(-) locus_tag=PA0109;replicon_accession=NC_002516.2;product=hypothetical protein	210	425	2.0238	3	95.9849	3	95.9849
PGD102953 cds chromosome:131808-132602(+) locus_tag=PA0110;replicon_accession=NC_002516.2;product=hypothetical protein	795	298	0.3748	2	16.903	2	16.903
PGD102955 cds chromosome:132577-133155(+) locus_tag=PA0111;replicon_accession=NC_002516.2;product=hypothetical protein	579	79	0.1364	1	11.6044	1	11.6044
PGD102957 cds chromosome:133220-134293(+) locus_tag=PA0112;replicon_accession=NC_002516.2;product=hypothetical protein	1074	0	0	0	0	0	0
PGD102959 cds chromosome:134319-135233(+) locus_tag=PA0113;replicon_accession=NC_002516.2;product=probable cytochrome c oxidase assembly factor	915	354	0.3869	3	22.0293	3	22.0293
PGD102961 cds chromosome:135259-135894(+) name=senC;locus_tag=PA0114;replicon_accession=NC_002516.2;product=SenC	636	1280	2.0126	9	95.0793	9	95.0793
PGD102963 cds chromosome:135934-136386(-) locus_tag=PA0115;replicon_accession=NC_002516.2;product=conserved hypothetical protein	453	720	1.5894	5	74.1605	5	74.1605
PGD102965 cds chromosome:136518-136991(+) locus_tag=PA0116;replicon_accession=NC_002516.2;product=hypothetical protein	474	1012	2.135	8	113.4	8	113.4
PGD102967 cds chromosome:137248-137976(+) locus_tag=PA0117;replicon_accession=NC_002516.2;product=probable short chain dehydrogenase	729	0	0	0	0	0	0
PGD102969 cds chromosome:138001-138588(+) locus_tag=PA0118;replicon_accession=NC_002516.2;product=hypothetical protein	588	290	0.4932	2	22.8535	2	22.8535
PGD102971 cds chromosome:138818-140167(+) locus_tag=PA0119;replicon_accession=NC_002516.2;product=probable dicarboxylate transporter	1350	1442	1.0681	10	49.7699	10	49.7699
PGD102973 cds chromosome:140216-140902(+) locus_tag=PA0120;replicon_accession=NC_002516.2;product=probable transcriptional regulator	687	301	0.4381	2	19.5602	2	19.5602
PGD102975 cds chromosome:141003-141737(+) locus_tag=PA0121;replicon_accession=NC_002516.2;product=hypothetical protein	735	0	0	0	0	0	0
PGD102977 cds chromosome:141917-142327(+) name=rahU;locus_tag=PA0122;replicon_accession=NC_002516.2;product=rahU	411	2838	6.9051	19	310.608	19	310.608
PGD102979 cds chromosome:142359-143267(-) locus_tag=PA0123;replicon_accession=NC_002516.2;product=probable transcriptional regulator	909	899	0.989	6	44.3494	6	44.3494
PGD102981 cds chromosome:143567-143848(-) locus_tag=PA0124;replicon_accession=NC_002516.2;product=ParE toxin	282	847	3.0035	6	142.956	6	142.956
PGD102983 cds chromosome:143845-144072(-) locus_tag=PA0125;replicon_accession=NC_002516.2;product=ParD antitoxin	228	151	0.6623	1	29.469	1	29.469
PGD102985 cds chromosome:144248-144868(-) locus_tag=PA0126;replicon_accession=NC_002516.2;product=hypothetical protein	621	302	0.4863	2	21.6391	2	21.6391
PGD102987 cds chromosome:144969-145469(+) locus_tag=PA0127;replicon_accession=NC_002516.2;product=hypothetical protein	501	826	1.6487	6	80.4663	6	80.4663
PGD102989 cds chromosome:145542-145883(+) locus_tag=PA0128;replicon_accession=NC_002516.2;product=conserved hypothetical protein	342	2201	6.4357	15	294.69	15	294.69
PGD102991 cds chromosome:145965-147392(-) name=bauD;locus_tag=PA0129;replicon_accession=NC_002516.2;product=Amino acid permease	1428	1146	0.8025	8	37.6411	8	37.6411
PGD102993 cds chromosome:147561-149054(-) name=bauC;locus_tag=PA0130;replicon_accession=NC_002516.2;product=3-Oxopropanoate dehydrogenase	1494	3661	2.4505	25	112.432	25	112.432
PGD102995 cds chromosome:149138-149425(-) name=bauB;locus_tag=PA0131;replicon_accession=NC_002516.2;product=BauB	288	447	1.5521	3	69.989	3	69.989
PGD102997 cds chromosome:149425-150771(-) name=bauA;locus_tag=PA0132;replicon_accession=NC_002516.2;product=Beta-alanine:pyruvate transaminase	1347	2760	2.049	19	94.7735	19	94.7735
PGD102999 cds chromosome:150906-151823(+) name=bauR;locus_tag=PA0133;replicon_accession=NC_002516.2;product=BauR	918	431	0.4695	3	21.9573	3	21.9573
PGD103001 cds chromosome:151936-153306(-) locus_tag=PA0134;replicon_accession=NC_002516.2;product=probable guanine deaminase	1371	1438	1.0489	10	49.0076	10	49.0076
PGD103003 cds chromosome:153696-153836(+) locus_tag=PA0135;replicon_accession=NC_002516.2;product=hypothetical protein	141	0	0	0	0	0	0
PGD103005 cds chromosome:154417-155988(+) locus_tag=PA0136;replicon_accession=NC_002516.2;product=probable ATP-binding component of ABC transporter	1572	0	0	0	0	0	0
PGD103007 cds chromosome:155988-157085(+) locus_tag=PA0137;replicon_accession=NC_002516.2;product=probable permease of ABC transporter	1098	151	0.1375	1	6.1193	1	6.1193
PGD103009 cds chromosome:157108-158034(+) locus_tag=PA0138;replicon_accession=NC_002516.2;product=probable permease of ABC transporter	927	0	0	0	0	0	0
PGD103011 cds chromosome:158199-158762(+) name=ahpC;locus_tag=PA0139;replicon_accession=NC_002516.2;product=alkyl hydroperoxide reductase subunit C	564	45532	80.7305	308	3669.21	308	3669.21
PGD103013 cds chromosome:158907-160472(+) name=ahpF;locus_tag=PA0140;replicon_accession=NC_002516.2;product=alkyl hydroperoxide reductase subunit F	1566	9541	6.0926	66	283.174	66	283.174
PGD103015 cds chromosome:160552-161448(-) locus_tag=PA0141;replicon_accession=NC_002516.2;product=conserved hypothetical protein	897	1575	1.7559	11	82.395	11	82.395
PGD103017 cds chromosome:161906-163255(+) locus_tag=PA0142;replicon_accession=NC_002516.2;product=hypothetical protein	1350	0	0	0	0	0	0
PGD103019 cds chromosome:163363-164415(+) name=nuh;locus_tag=PA0143;replicon_accession=NC_002516.2;product=purine nucleosidase Nuh	1053	302	0.2868	2	12.7615	2	12.7615
PGD103021 cds chromosome:164443-165069(-) locus_tag=PA0144;replicon_accession=NC_002516.2;product=hypothetical protein	627	0	0	0	0	0	0
PGD103023 cds chromosome:165219-165737(-) locus_tag=PA0145;replicon_accession=NC_002516.2;product=hypothetical protein	519	413	0.7958	3	38.8378	3	38.8378
PGD103025 cds chromosome:165976-167073(+) locus_tag=PA0146;replicon_accession=NC_002516.2;product=conserved hypothetical protein	1098	581	0.5291	4	24.477	4	24.477
PGD103027 cds chromosome:167146-168108(+) locus_tag=PA0147;replicon_accession=NC_002516.2;product=probable oxidoreductase	963	441	0.4579	3	20.9313	3	20.9313
PGD103029 cds chromosome:168213-169163(+) locus_tag=PA0148;replicon_accession=NC_002516.2;product=adenine deaminase	951	1317	1.3849	9	63.5862	9	63.5862
PGD103031 cds chromosome:169361-169906(+) locus_tag=PA0149;replicon_accession=NC_002516.2;product=probable sigma-70 factor, ECF subfamily	546	427	0.7821	3	36.9173	3	36.9173
PGD103033 cds chromosome:169903-170898(+) locus_tag=PA0150;replicon_accession=NC_002516.2;product=anti-sigma factor	996	0	0	0	0	0	0
PGD103035 cds chromosome:171047-173434(+) locus_tag=PA0151;replicon_accession=NC_002516.2;product=probable TonB-dependent receptor	2388	302	0.1265	2	5.6273	2	5.6273
PGD103037 cds chromosome:173811-174638(+) name=pcaQ;locus_tag=PA0152;replicon_accession=NC_002516.2;product=transcriptional regulator PcaQ	828	86	0.1039	1	8.1147	1	8.1147
PGD103039 cds chromosome:174773-175492(+) name=pcaH;locus_tag=PA0153;replicon_accession=NC_002516.2;product=protocatechuate 3,4-dioxygenase, beta subunit	720	296	0.4111	2	18.6637	2	18.6637
PGD103041 cds chromosome:175503-176108(+) name=pcaG;locus_tag=PA0154;replicon_accession=NC_002516.2;product=protocatechuate 3,4-dioxygenase, alpha subunit	606	301	0.4967	2	22.1747	2	22.1747
PGD103043 cds chromosome:176315-177154(+) name=pcaR;locus_tag=PA0155;replicon_accession=NC_002516.2;product=transcriptional regulator PcaR	840	0	0	0	0	0	0
PGD103045 cds chromosome:177307-178458(+) name=triA;locus_tag=PA0156;replicon_accession=NC_002516.2;product=Resistance-Nodulation-Cell Division (RND) triclosan efflux membrane fusion protein, TriA	1152	149	0.1293	1	5.8324	1	5.8324
PGD103047 cds chromosome:178455-179525(+) name=triB;locus_tag=PA0157;replicon_accession=NC_002516.2;product=Resistance-Nodulation-Cell Division (RND) triclosan efflux membrane fusion protein, TriB	1071	302	0.282	2	12.547	2	12.547
PGD103049 cds chromosome:179522-182569(+) name=triC;locus_tag=PA0158;replicon_accession=NC_002516.2;product=Resistance-Nodulation-Cell Division (RND) triclosan efflux transporter, TriC	3048	1674	0.5492	12	26.4525	12	26.4525
PGD103051 cds chromosome:182768-183706(+) locus_tag=PA0159;replicon_accession=NC_002516.2;product=probable transcriptional regulator	939	151	0.1608	1	7.1554	1	7.1554
PGD103053 cds chromosome:183822-184007(+) locus_tag=PA0160;replicon_accession=NC_002516.2;product=hypothetical protein	186	1741	9.3602	12	433.48	12	433.48
PGD103055 cds chromosome:184287-184439(+) locus_tag=PA0161;replicon_accession=NC_002516.2;product=hypothetical protein	153	0	0	0	0	0	0
PGD103057 cds chromosome:184594-185928(+) name=opdC;locus_tag=PA0162;replicon_accession=NC_002516.2;product=histidine porin OpdC	1335	926	0.6936	7	35.2304	7	35.2304
PGD103059 cds chromosome:185957-186754(-) locus_tag=PA0163;replicon_accession=NC_002516.2;product=probable transcriptional regulator	798	0	0	0	0	0	0
PGD103061 cds chromosome:186832-188448(+) locus_tag=PA0164;replicon_accession=NC_002516.2;product=probable gamma-glutamyltranspeptidase	1617	0	0	0	0	0	0
PGD103063 cds chromosome:189120-189956(+) locus_tag=PA0165;replicon_accession=NC_002516.2;product=hypothetical protein	837	0	0	0	0	0	0
PGD103065 cds chromosome:190198-191604(+) locus_tag=PA0166;replicon_accession=NC_002516.2;product=probable transporter	1407	0	0	0	0	0	0
PGD103067 cds chromosome:191697-192362(+) locus_tag=PA0167;replicon_accession=NC_002516.2;product=probable transcriptional regulator	666	0	0	0	0	0	0
PGD103069 cds chromosome:192368-192958(+) locus_tag=PA0168;replicon_accession=NC_002516.2;product=conserved hypothetical protein	591	0	0	0	0	0	0
PGD103071 cds chromosome:192965-193672(-) name=siaD;locus_tag=PA0169;replicon_accession=NC_002516.2;product=SiaD	708	0	0	0	0	0	0
PGD103073 cds chromosome:193799-194179(-) locus_tag=PA0170;replicon_accession=NC_002516.2;product=hypothetical protein	381	0	0	0	0	0	0
PGD103075 cds chromosome:194206-194748(-) locus_tag=PA0171;replicon_accession=NC_002516.2;product=hypothetical protein	543	0	0	0	0	0	0
PGD103077 cds chromosome:194757-196748(-) name=siaA;locus_tag=PA0172;replicon_accession=NC_002516.2;product=SiaA	1992	0	0	0	0	0	0
PGD103079 cds chromosome:197011-198060(-) locus_tag=PA0173;replicon_accession=NC_002516.2;product=probable methylesterase	1050	0	0	0	0	0	0
PGD103081 cds chromosome:198080-198682(-) locus_tag=PA0174;replicon_accession=NC_002516.2;product=conserved hypothetical protein	603	0	0	0	0	0	0
PGD103083 cds chromosome:198688-199530(-) name=cheR2;locus_tag=PA0175;replicon_accession=NC_002516.2;product=CheR2	843	0	0	0	0	0	0
PGD103085 cds chromosome:199600-201639(-) name=aer2;locus_tag=PA0176;replicon_accession=NC_002516.2;product=aerotaxis transducer Aer2	2040	0	0	0	0	0	0
PGD103087 cds chromosome:201675-202160(-) locus_tag=PA0177;replicon_accession=NC_002516.2;product=probable purine-binding chemotaxis protein	486	0	0	0	0	0	0
PGD103089 cds chromosome:202147-204066(-) locus_tag=PA0178;replicon_accession=NC_002516.2;product=probable two-component sensor	1920	0	0	0	0	0	0
PGD103091 cds chromosome:204094-204459(-) locus_tag=PA0179;replicon_accession=NC_002516.2;product=probable two-component response regulator	366	0	0	0	0	0	0
PGD103093 cds chromosome:204657-205829(-) name=cttP;locus_tag=PA0180;replicon_accession=NC_002516.2;product=chemotactic transducer for trichloroethylene [positive chemotaxis], CttP	1173	0	0	0	0	0	0
PGD103095 cds chromosome:206022-206954(-) locus_tag=PA0181;replicon_accession=NC_002516.2;product=probable transcriptional regulator	933	0	0	0	0	0	0
PGD103097 cds chromosome:207071-207823(+) locus_tag=PA0182;replicon_accession=NC_002516.2;product=probable short-chain dehydrogenase	753	0	0	0	0	0	0
PGD103099 cds chromosome:207923-209533(-) name=atsA;locus_tag=PA0183;replicon_accession=NC_002516.2;product=arylsulfatase	1611	0	0	0	0	0	0
PGD103101 cds chromosome:209621-210460(-) locus_tag=PA0184;replicon_accession=NC_002516.2;product=probable ATP-binding component of ABC transporter	840	0	0	0	0	0	0
PGD103103 cds chromosome:210457-212073(-) locus_tag=PA0185;replicon_accession=NC_002516.2;product=probable permease of ABC transporter	1617	0	0	0	0	0	0
PGD103105 cds chromosome:212340-213401(+) locus_tag=PA0186;replicon_accession=NC_002516.2;product=probable binding protein component of ABC transporter	1062	0	0	0	0	0	0
PGD103107 cds chromosome:213819-214634(+) locus_tag=PA0187;replicon_accession=NC_002516.2;product=hypothetical protein	816	0	0	0	0	0	0
PGD103109 cds chromosome:214631-215512(+) locus_tag=PA0188;replicon_accession=NC_002516.2;product=hypothetical protein	882	0	0	0	0	0	0
PGD103111 cds chromosome:215550-216908(-) locus_tag=PA0189;replicon_accession=NC_002516.2;product=probable porin	1359	0	0	0	0	0	0
PGD103113 cds chromosome:217156-217881(+) locus_tag=PA0190;replicon_accession=NC_002516.2;product=probable acid phosphatase	726	0	0	0	0	0	0
PGD103115 cds chromosome:217905-218822(-) locus_tag=PA0191;replicon_accession=NC_002516.2;product=probable transcriptional regulator	918	0	0	0	0	0	0
PGD103117 cds chromosome:219172-221544(+) locus_tag=PA0192;replicon_accession=NC_002516.2;product=probable TonB-dependent receptor	2373	0	0	0	0	0	0
PGD103119 cds chromosome:221585-222487(+) locus_tag=PA0193;replicon_accession=NC_002516.2;product=hypothetical protein	903	0	0	0	0	0	0
PGD103121 cds chromosome:222555-223454(+) locus_tag=PA0194;replicon_accession=NC_002516.2;product=hypothetical protein	900	0	0	0	0	0	0
PGD103123 cds chromosome:224101-225217(+) name=pntAA;locus_tag=PA0195;replicon_accession=NC_002516.2;product=putative NAD(P) transhydrogenase, subunit alpha part 1	1117	0	0	0	0	0	0
PGD103125 cds chromosome:225295-225603(+) name=pntAB;locus_tag=PA0195.1;replicon_accession=NC_002516.2;product=putative NAD(P) transhydrogenase, subunit alpha part 2	309	0	0	0	0	0	0
PGD103127 cds chromosome:225603-227039(+) name=pntB;locus_tag=PA0196;replicon_accession=NC_002516.2;product=pyridine nucleotide transhydrogenase, beta subunit	1437	0	0	0	0	0	0
PGD103129 cds chromosome:227382-228194(+) name=tonB2;locus_tag=PA0197;replicon_accession=NC_002516.2;product=TonB2	813	0	0	0	0	0	0
PGD103131 cds chromosome:228223-228942(+) name=exbB1;locus_tag=PA0198;replicon_accession=NC_002516.2;product=transport protein ExbB	720	0	0	0	0	0	0
PGD103133 cds chromosome:228944-229345(+) name=exbD1;locus_tag=PA0199;replicon_accession=NC_002516.2;product=transport protein ExbD	402	0	0	0	0	0	0
PGD103135 cds chromosome:229526-229738(-) locus_tag=PA0200;replicon_accession=NC_002516.2;product=hypothetical protein	213	0	0	0	0	0	0
PGD103137 cds chromosome:229954-230535(+) locus_tag=PA0201;replicon_accession=NC_002516.2;product=hypothetical protein	582	0	0	0	0	0	0
PGD103139 cds chromosome:230543-232000(-) locus_tag=PA0202;replicon_accession=NC_002516.2;product=probable amidase	1458	0	0	0	0	0	0
PGD103141 cds chromosome:232066-233100(-) locus_tag=PA0203;replicon_accession=NC_002516.2;product=probable binding protein component of ABC transporter	1035	0	0	0	0	0	0
PGD103143 cds chromosome:233123-233932(-) locus_tag=PA0204;replicon_accession=NC_002516.2;product=probable permease of ABC transporter	810	0	0	0	0	0	0
PGD103145 cds chromosome:233929-234849(-) locus_tag=PA0205;replicon_accession=NC_002516.2;product=probable permease of ABC transporter	921	0	0	0	0	0	0
PGD103147 cds chromosome:234875-235987(-) locus_tag=PA0206;replicon_accession=NC_002516.2;product=probable ATP-binding component of ABC transporter	1113	0	0	0	0	0	0
PGD103149 cds chromosome:236218-237111(+) locus_tag=PA0207;replicon_accession=NC_002516.2;product=probable transcriptional regulator	894	0	0	0	0	0	0
PGD103151 cds chromosome:237232-238896(+) name=mdcA;locus_tag=PA0208;replicon_accession=NC_002516.2;product=malonate decarboxylase alpha subunit	1665	0	0	0	0	0	0
PGD103153 cds chromosome:238896-239777(+) locus_tag=PA0209;replicon_accession=NC_002516.2;product=conserved hypothetical protein	882	0	0	0	0	0	0
PGD103155 cds chromosome:239779-240078(+) name=mdcC;locus_tag=PA0210;replicon_accession=NC_002516.2;product=malonate decarboxylase delta subunit	300	0	0	0	0	0	0
PGD103157 cds chromosome:240071-240934(+) name=mdcD;locus_tag=PA0211;replicon_accession=NC_002516.2;product=malonate decarboxylase beta subunit	864	0	0	0	0	0	0
PGD103159 cds chromosome:240931-241737(+) name=mdcE;locus_tag=PA0212;replicon_accession=NC_002516.2;product=malonate decarboxylase gamma subunit	807	0	0	0	0	0	0
PGD103161 cds chromosome:241753-242445(+) locus_tag=PA0213;replicon_accession=NC_002516.2;product=hypothetical protein	693	0	0	0	0	0	0
PGD103163 cds chromosome:242442-243374(+) locus_tag=PA0214;replicon_accession=NC_002516.2;product=probable acyl transferase	933	0	0	0	0	0	0
PGD103165 cds chromosome:243431-243835(+) locus_tag=PA0215;replicon_accession=NC_002516.2;product=malonate transporter MadL	405	0	0	0	0	0	0
PGD103167 cds chromosome:243841-244605(+) locus_tag=PA0216;replicon_accession=NC_002516.2;product=malonate transporter MadM	765	0	0	0	0	0	0
PGD103169 cds chromosome:244690-245619(-) locus_tag=PA0217;replicon_accession=NC_002516.2;product=probable transcriptional regulator	930	0	0	0	0	0	0
PGD103171 cds chromosome:245948-246868(-) locus_tag=PA0218;replicon_accession=NC_002516.2;product=probable transcriptional regulator	921	0	0	0	0	0	0
PGD103173 cds chromosome:247219-248709(+) locus_tag=PA0219;replicon_accession=NC_002516.2;product=probable aldehyde dehydrogenase	1491	0	0	0	0	0	0
PGD103175 cds chromosome:248767-250200(+) locus_tag=PA0220;replicon_accession=NC_002516.2;product=amino acid APC family transporter	1434	0	0	0	0	0	0
PGD103177 cds chromosome:250231-251613(+) locus_tag=PA0221;replicon_accession=NC_002516.2;product=probable aminotransferase	1383	0	0	0	0	0	0
PGD103179 cds chromosome:251777-252835(+) locus_tag=PA0222;replicon_accession=NC_002516.2;product=hypothetical protein	1059	0	0	0	0	0	0
PGD103181 cds chromosome:252913-253794(-) locus_tag=PA0223;replicon_accession=NC_002516.2;product=probable dihydrodipicolinate synthetase	882	0	0	0	0	0	0
PGD103183 cds chromosome:253854-254636(-) locus_tag=PA0224;replicon_accession=NC_002516.2;product=probable aldolase	783	151	0.1928	1	8.581	1	8.581
PGD103185 cds chromosome:254791-255330(+) locus_tag=PA0225;replicon_accession=NC_002516.2;product=probable transcriptional regulator	540	593	1.0981	4	49.7699	4	49.7699
PGD103187 cds chromosome:255481-256332(+) locus_tag=PA0226;replicon_accession=NC_002516.2;product=probable CoA transferase, subunit A	852	0	0	0	0	0	0
PGD103189 cds chromosome:256329-257111(+) locus_tag=PA0227;replicon_accession=NC_002516.2;product=probable CoA transferase, subunit B	783	302	0.3857	2	17.162	2	17.162
PGD103191 cds chromosome:257108-258313(+) name=pcaF;locus_tag=PA0228;replicon_accession=NC_002516.2;product=beta-ketoadipyl CoA thiolase PcaF	1206	0	0	0	0	0	0
PGD103193 cds chromosome:258463-259761(+) name=pcaT;locus_tag=PA0229;replicon_accession=NC_002516.2;product=dicarboxylic acid transporter PcaT	1299	1618	1.2456	11	56.8963	11	56.8963
PGD103195 cds chromosome:259784-261163(+) name=pcaB;locus_tag=PA0230;replicon_accession=NC_002516.2;product=3-carboxy-cis,cis-muconate cycloisomerase	1380	114	0.0826	1	4.8688	1	4.8688
PGD103197 cds chromosome:261179-261970(+) name=pcaD;locus_tag=PA0231;replicon_accession=NC_002516.2;product=beta-ketoadipate enol-lactone hydrolase	792	151	0.1907	1	8.4835	1	8.4835
PGD103199 cds chromosome:261981-262382(+) name=pcaC;locus_tag=PA0232;replicon_accession=NC_002516.2;product=gamma-carboxymuconolactone decarboxylase	402	302	0.7512	2	33.4276	2	33.4276
PGD103201 cds chromosome:262557-263498(+) locus_tag=PA0233;replicon_accession=NC_002516.2;product=probable transcriptional regulator	942	286	0.3036	2	14.2653	2	14.2653
PGD103203 cds chromosome:263689-264522(+) locus_tag=PA0234;replicon_accession=NC_002516.2;product=hypothetical protein	834	756	0.9065	6	48.3377	6	48.3377
PGD103205 cds chromosome:264964-266310(-) name=pcaK;locus_tag=PA0235;replicon_accession=NC_002516.2;product=4-hydroxybenzoate transporter PcaK	1347	150	0.1114	1	4.9881	1	4.9881
PGD103207 cds chromosome:266616-267395(+) locus_tag=PA0236;replicon_accession=NC_002516.2;product=probable transcriptional regulator	780	265	0.3397	2	17.2281	2	17.2281
PGD103209 cds chromosome:267638-268681(+) locus_tag=PA0237;replicon_accession=NC_002516.2;product=probable oxidoreductase	1044	151	0.1446	1	6.4358	1	6.4358
PGD103211 cds chromosome:268704-269519(+) locus_tag=PA0238;replicon_accession=NC_002516.2;product=hypothetical protein	816	0	0	0	0	0	0
PGD103213 cds chromosome:269669-270547(+) locus_tag=PA0239;replicon_accession=NC_002516.2;product=hypothetical protein	879	453	0.5154	3	22.9315	3	22.9315
PGD103215 cds chromosome:270573-271838(-) locus_tag=PA0240;replicon_accession=NC_002516.2;product=probable porin	1266	452	0.357	3	15.9217	3	15.9217
PGD103217 cds chromosome:271904-273229(-) locus_tag=PA0241;replicon_accession=NC_002516.2;product=probable major facilitator superfamily (MFS) transporter	1326	302	0.2278	2	10.1341	2	10.1341
PGD103219 cds chromosome:273775-275679(+) locus_tag=PA0242;replicon_accession=NC_002516.2;product=hypothetical protein	1905	1656	0.8693	12	42.324	12	42.324
PGD103221 cds chromosome:275772-276440(+) locus_tag=PA0243;replicon_accession=NC_002516.2;product=probable transcriptional regulator	669	1057	1.58	7	70.3028	7	70.3028
PGD103223 cds chromosome:276480-277334(-) locus_tag=PA0244;replicon_accession=NC_002516.2;product=hypothetical protein	855	301	0.352	2	15.7168	2	15.7168
PGD103225 cds chromosome:277331-277777(-) name=aroQ2;locus_tag=PA0245;replicon_accession=NC_002516.2;product=3-dehydroquinate dehydratase	447	287	0.6421	2	30.0624	2	30.0624
PGD103227 cds chromosome:277894-279399(-) locus_tag=PA0246;replicon_accession=NC_002516.2;product=probable major facilitator superfamily (MFS) transporter	1506	300	0.1992	2	8.9229	2	8.9229
PGD103229 cds chromosome:279574-280758(-) name=pobA;locus_tag=PA0247;replicon_accession=NC_002516.2;product=p-hydroxybenzoate hydroxylase	1185	0	0	0	0	0	0
PGD103231 cds chromosome:280936-281802(+) locus_tag=PA0248;replicon_accession=NC_002516.2;product=probable transcriptional regulator	867	151	0.1742	1	7.7496	1	7.7496
PGD103233 cds chromosome:281799-282245(-) locus_tag=PA0249;replicon_accession=NC_002516.2;product=probable acetyltransferase	447	0	0	0	0	0	0
PGD103235 cds chromosome:282323-282757(-) locus_tag=PA0250;replicon_accession=NC_002516.2;product=conserved hypothetical protein	435	3297	7.5793	23	355.254	23	355.254
PGD103237 cds chromosome:282912-283553(-) locus_tag=PA0251;replicon_accession=NC_002516.2;product=hypothetical protein	642	726	1.1308	5	52.3282	5	52.3282
PGD103239 cds chromosome:283818-284105(-) locus_tag=PA0252;replicon_accession=NC_002516.2;product=hypothetical protein	288	0	0	0	0	0	0
PGD103241 cds chromosome:284197-284673(-) name=hudR;locus_tag=PA0253;replicon_accession=NC_002516.2;product=HudR	477	604	1.2662	4	56.3433	4	56.3433
PGD103243 cds chromosome:284714-286204(-) name=hudA;locus_tag=PA0254;replicon_accession=NC_002516.2;product=HudA	1491	1513	1.0148	11	49.5696	11	49.5696
PGD103245 cds chromosome:286338-287024(-) locus_tag=PA0255;replicon_accession=NC_002516.2;product=conserved hypothetical protein	687	300	0.4367	2	19.5602	2	19.5602
PGD103247 cds chromosome:287188-288120(-) locus_tag=PA0256;replicon_accession=NC_002516.2;product=hypothetical protein	933	1357	1.4544	9	64.8129	9	64.8129
PGD103249 cds chromosome:288384-289175(-) locus_tag=PA0257;replicon_accession=NC_002516.2;product=hypothetical protein	792	1335	1.6856	9	76.3516	9	76.3516
PGD103251 cds chromosome:289205-289390(-) locus_tag=PA0258;replicon_accession=NC_002516.2;product=hypothetical protein	186	571	3.0699	4	144.493	4	144.493
PGD103253 cds chromosome:289562-291154(-) name=tla3;locus_tag=PA0259;replicon_accession=NC_002516.2;product=Type 6 lipase adaptor, Tla3	1593	755	0.4739	5	21.089	5	21.089
PGD103255 cds chromosome:291154-293304(-) name=tle3;locus_tag=PA0260;replicon_accession=NC_002516.2;product=Type 6 lipase effector, Tle3	2151	1607	0.7471	11	34.36	11	34.36
PGD103257 cds chromosome:293301-293798(-) name=tli3;locus_tag=PA0261;replicon_accession=NC_002516.2;product=Type 6 lipase immunity, Tli3	498	300	0.6024	2	26.9837	2	26.9837
PGD103259 cds chromosome:293802-296861(-) name=vgrG2b;locus_tag=PA0262;replicon_accession=NC_002516.2;product=VgrG2b	3060	1618	0.5288	11	24.1531	11	24.1531
PGD103261 cds chromosome:297043-297561(-) name=hcpC;locus_tag=PA0263;replicon_accession=NC_002516.2;product=secreted protein Hcp	519	451	0.869	3	38.8378	3	38.8378
PGD103263 trna chromosome:298816-298892(-) locus_tag=PA0263.1;replicon_accession=NC_002516.2;product=tRNA-Arg	77	0	0	0	0	0	0
PGD103265 cds chromosome:299081-299497(-) locus_tag=PA0264;replicon_accession=NC_002516.2;product=hypothetical protein	417	74	0.1775	1	16.1126	1	16.1126
PGD103267 cds chromosome:299522-300973(+) name=davD;locus_tag=PA0265;replicon_accession=NC_002516.2;product=glutaric semialdehyde dehydrogenase	1452	6475	4.4594	45	208.232	45	208.232
PGD103269 cds chromosome:301218-302498(+) name=davT;locus_tag=PA0266;replicon_accession=NC_002516.2;product=delta-aminovalerate aminotransferase	1281	2353	1.8368	16	83.9212	16	83.9212
PGD103271 cds chromosome:302824-304023(+) locus_tag=PA0267;replicon_accession=NC_002516.2;product=hypothetical protein	1200	0	0	0	0	0	0
PGD103273 cds chromosome:304177-305598(-) locus_tag=PA0268;replicon_accession=NC_002516.2;product=probable transcriptional regulator	1422	301	0.2117	2	9.45	2	9.45
PGD103275 cds chromosome:305725-306162(+) locus_tag=PA0269;replicon_accession=NC_002516.2;product=conserved hypothetical protein	438	301	0.6872	2	30.6801	2	30.6801
PGD103277 cds chromosome:306174-306581(+) locus_tag=PA0270;replicon_accession=NC_002516.2;product=hypothetical protein	408	150	0.3676	1	16.468	1	16.468
PGD103279 cds chromosome:306615-306899(+) locus_tag=PA0271;replicon_accession=NC_002516.2;product=hypothetical protein	285	237	0.8316	2	47.1505	2	47.1505
PGD103281 cds chromosome:306896-307828(-) locus_tag=PA0272;replicon_accession=NC_002516.2;product=probable transcriptional regulator	933	0	0	0	0	0	0
PGD103283 cds chromosome:307878-309092(-) locus_tag=PA0273;replicon_accession=NC_002516.2;product=probable major facilitator superfamily (MFS) transporter	1215	0	0	0	0	0	0
PGD103285 cds chromosome:309255-310025(-) locus_tag=PA0274;replicon_accession=NC_002516.2;product=hypothetical protein	771	0	0	0	0	0	0
PGD103287 cds chromosome:310134-310820(-) locus_tag=PA0275;replicon_accession=NC_002516.2;product=probable transcriptional regulator	687	113	0.1645	1	9.7801	1	9.7801
PGD103289 cds chromosome:310896-311411(+) locus_tag=PA0276;replicon_accession=NC_002516.2;product=hypothetical protein	516	151	0.2926	1	13.0212	1	13.0212
PGD103291 cds chromosome:311451-312209(-) locus_tag=PA0277;replicon_accession=NC_002516.2;product=conserved hypothetical protein	759	381	0.502	3	26.5571	3	26.5571
PGD103293 cds chromosome:312381-313133(-) locus_tag=PA0278;replicon_accession=NC_002516.2;product=hypothetical protein	753	146	0.1939	1	8.9229	1	8.9229
PGD103295 cds chromosome:313227-313925(+) locus_tag=PA0279;replicon_accession=NC_002516.2;product=probable transcriptional regulator	699	0	0	0	0	0	0
PGD103297 cds chromosome:313938-314927(-) name=cysA;locus_tag=PA0280;replicon_accession=NC_002516.2;product=sulfate transport protein CysA	990	3907	3.9465	27	183.244	27	183.244
PGD103299 cds chromosome:314931-315800(-) name=cysW;locus_tag=PA0281;replicon_accession=NC_002516.2;product=sulfate transport protein CysW	870	1445	1.6609	10	77.2292	10	77.2292
PGD103301 cds chromosome:315811-316629(-) name=cysT;locus_tag=PA0282;replicon_accession=NC_002516.2;product=sulfate transport protein CysT	819	408	0.4982	3	24.6115	3	24.6115
PGD103303 cds chromosome:316791-317789(-) name=sbp;locus_tag=PA0283;replicon_accession=NC_002516.2;product=sulfate-binding protein precursor	999	6680	6.6867	46	309.381	46	309.381
PGD103305 cds chromosome:317966-318148(-) locus_tag=PA0284;replicon_accession=NC_002516.2;product=hypothetical protein	183	3421	18.694	23	844.457	23	844.457
PGD103307 cds chromosome:318312-320594(-) locus_tag=PA0285;replicon_accession=NC_002516.2;product=conserved hypothetical protein	2283	570	0.2497	4	11.7721	4	11.7721
PGD103309 cds chromosome:320766-321944(+) name=desA;locus_tag=PA0286;replicon_accession=NC_002516.2;product=delta-9 fatty acid desaturase, DesA	1179	11497	9.7515	79	450.209	79	450.209
PGD103311 cds chromosome:322175-323560(+) name=gpuP;locus_tag=PA0287;replicon_accession=NC_002516.2;product=3-guanidinopropionate transport protein	1386	0	0	0	0	0	0
PGD103313 cds chromosome:323616-324572(+) name=gpuA;locus_tag=PA0288;replicon_accession=NC_002516.2;product=3-guanidinopropionase	957	0	0	0	0	0	0
PGD103315 cds chromosome:324625-325587(+) name=gpuR;locus_tag=PA0289;replicon_accession=NC_002516.2;product=transcriptional activator GpuR	963	427	0.4434	3	20.9313	3	20.9313
PGD103317 cds chromosome:325700-326671(+) locus_tag=PA0290;replicon_accession=NC_002516.2;product=hypothetical protein	972	4192	4.3128	28	193.55	28	193.55
PGD103319 cds chromosome:327284-328666(+) name=oprE;locus_tag=PA0291;replicon_accession=NC_002516.2;product=Anaerobically-induced outer membrane porin OprE precursor	1383	7143	5.1649	49	238.054	49	238.054
PGD103321 cds chromosome:328801-329907(-) name=aguA;locus_tag=PA0292;replicon_accession=NC_002516.2;product=agmatine deiminase	1107	1022	0.9232	7	42.4865	7	42.4865
PGD103323 cds chromosome:329993-330871(-) name=aguB;locus_tag=PA0293;replicon_accession=NC_002516.2;product=N-carbamoylputrescine amidohydrolase	879	1022	1.1627	7	53.5069	7	53.5069
PGD103325 cds chromosome:331034-331699(-) name=aguR;locus_tag=PA0294;replicon_accession=NC_002516.2;product=transcriptional regulator AguR	666	151	0.2267	1	10.0885	1	10.0885
PGD103327 cds chromosome:331762-332823(-) locus_tag=PA0295;replicon_accession=NC_002516.2;product=probable periplasmic polyamine binding protein	1062	753	0.709	5	31.6334	5	31.6334
PGD103329 cds chromosome:333079-334455(-) name=spuI;locus_tag=PA0296;replicon_accession=NC_002516.2;product=Glutamylpolyamine synthetase	1377	6853	4.9768	48	234.211	48	234.211
PGD15122503 ncrna chromosome:334549-334728(-) name=P1;locus_tag=PA0296.1;replicon_accession=NC_002516.2;product=P1	180	0	0	0	0	0	0
PGD103331 cds chromosome:334734-335486(+) name=spuA;locus_tag=PA0297;replicon_accession=NC_002516.2;product=probable glutamine amidotransferase	753	6205	8.2404	43	383.685	43	383.685
PGD103333 cds chromosome:335527-336885(+) name=spuB;locus_tag=PA0298;replicon_accession=NC_002516.2;product=Glutamylpolyamine synthetase	1359	13656	10.0486	92	454.851	92	454.851
PGD103335 cds chromosome:336951-338321(+) name=spuC;locus_tag=PA0299;replicon_accession=NC_002516.2;product=Polyamine:pyruvate transaminase	1371	14754	10.7615	100	490.076	100	490.076
PGD103337 cds chromosome:338437-339540(+) name=spuD;locus_tag=PA0300;replicon_accession=NC_002516.2;product=polyamine transport protein	1104	10566	9.5707	72	438.192	72	438.192
PGD103339 cds chromosome:339959-341056(+) name=spuE;locus_tag=PA0301;replicon_accession=NC_002516.2;product=polyamine transport protein	1098	3220	2.9326	22	134.624	22	134.624
PGD103341 cds chromosome:341111-342265(+) name=spuF;locus_tag=PA0302;replicon_accession=NC_002516.2;product=polyamine transport protein PotG	1155	1050	0.9091	7	40.7208	7	40.7208
PGD103343 cds chromosome:342292-343173(+) name=spuG;locus_tag=PA0303;replicon_accession=NC_002516.2;product=polyamine transport protein PotH	882	1456	1.6508	10	76.1785	10	76.1785
PGD103345 cds chromosome:343256-344125(+) name=spuH;locus_tag=PA0304;replicon_accession=NC_002516.2;product=polyamine transport protein PotI	870	1032	1.1862	7	54.0604	7	54.0604
PGD103347 cds chromosome:344303-346690(-) name=hacB;locus_tag=PA0305;replicon_accession=NC_002516.2;product=acylhomoserine lactone acylase B	2388	1014	0.4246	7	19.6954	7	19.6954
PGD103349 cds chromosome:346801-347853(+) locus_tag=PA0306;replicon_accession=NC_002516.2;product=probable transcriptional regulator	1053	125	0.1187	1	6.3808	1	6.3808
PGD21174452 cds chromosome:347835-348473(-) locus_tag=PA0306.1;replicon_accession=NC_002516.2;product=Uncharacterized protein	639	805	1.2598	6	63.0886	6	63.0886
PGD103351 cds chromosome:348440-349051(-) locus_tag=PA0307;replicon_accession=NC_002516.2;product=hypothetical protein	612	254	0.415	2	21.9573	2	21.9573
PGD103353 cds chromosome:349050-350069(+) locus_tag=PA0308;replicon_accession=NC_002516.2;product=hypothetical protein	1020	299	0.2931	2	13.1744	2	13.1744
PGD103355 cds chromosome:350089-350841(-) locus_tag=PA0309;replicon_accession=NC_002516.2;product=hypothetical protein	753	759	1.008	6	53.5374	6	53.5374
PGD103357 cds chromosome:350890-351588(+) locus_tag=PA0310;replicon_accession=NC_002516.2;product=hypothetical protein	699	436	0.6237	3	28.8367	3	28.8367
PGD103359 cds chromosome:351610-352164(-) locus_tag=PA0311;replicon_accession=NC_002516.2;product=hypothetical protein	555	0	0	0	0	0	0
PGD103361 cds chromosome:352430-352924(+) locus_tag=PA0312;replicon_accession=NC_002516.2;product=conserved hypothetical protein	495	0	0	0	0	0	0
PGD103363 cds chromosome:352927-353619(-) locus_tag=PA0313;replicon_accession=NC_002516.2;product=L-cysteine transporter of ABC system YecS	693	752	1.0851	5	48.4772	5	48.4772
PGD103365 cds chromosome:353691-354461(-) locus_tag=PA0314;replicon_accession=NC_002516.2;product=L-cysteine transporter of ABC system FliY	771	1457	1.8898	10	87.1458	10	87.1458
PGD103367 cds chromosome:354754-355191(+) locus_tag=PA0315;replicon_accession=NC_002516.2;product=hypothetical protein	438	10021	22.879	68	1043.12	68	1043.12
PGD103369 cds chromosome:355248-356477(-) name=serA;locus_tag=PA0316;replicon_accession=NC_002516.2;product=PHGDH	1230	39922	32.4569	270	1474.89	270	1474.89
PGD103371 cds chromosome:356681-358075(+) locus_tag=PA0317;replicon_accession=NC_002516.2;product=D-2-hydroxyglutarate dehydrogenase	1395	5458	3.9125	37	178.208	37	178.208
PGD103373 cds chromosome:358167-358832(+) locus_tag=PA0318;replicon_accession=NC_002516.2;product=conserved hypothetical protein	666	1055	1.5841	7	70.6195	7	70.6195
PGD103375 cds chromosome:358931-359920(+) locus_tag=PA0319;replicon_accession=NC_002516.2;product=hypothetical protein	990	3403	3.4374	23	156.097	23	156.097
PGD103377 cds chromosome:359982-360332(+) name=carO;locus_tag=PA0320;replicon_accession=NC_002516.2;product=calcium-regulated OB-fold protein CarO	351	82941	236.299	560	10719.7	560	10719.7
PGD103379 cds chromosome:360413-361447(-) locus_tag=PA0321;replicon_accession=NC_002516.2;product=acetylpolyamine amidohydrolase	1035	452	0.4367	3	19.4752	3	19.4752
PGD103381 cds chromosome:361463-362857(-) locus_tag=PA0322;replicon_accession=NC_002516.2;product=probable transporter	1395	275	0.1971	2	9.6329	2	9.6329
PGD103383 cds chromosome:363278-364321(-) locus_tag=PA0323;replicon_accession=NC_002516.2;product=probable binding protein component of ABC transporter	1044	691	0.6619	5	32.1788	5	32.1788
PGD103385 cds chromosome:364369-365157(-) locus_tag=PA0324;replicon_accession=NC_002516.2;product=probable permease of ABC transporter	789	89	0.1128	1	8.5158	1	8.5158
PGD103387 cds chromosome:365154-366083(-) locus_tag=PA0325;replicon_accession=NC_002516.2;product=probable permease of ABC transporter	930	453	0.4871	3	21.674	3	21.674
PGD103389 cds chromosome:366080-367129(-) locus_tag=PA0326;replicon_accession=NC_002516.2;product=probable ATP-binding component of ABC transporter	1050	151	0.1438	1	6.399	1	6.399
PGD103391 cds chromosome:367457-368422(+) name=carP;locus_tag=PA0327;replicon_accession=NC_002516.2;product=calcium-regulated beta-propeller protein CarP	966	12513	12.9534	86	598.167	86	598.167
PGD103393 cds chromosome:368462-370405(-) name=aaaA;locus_tag=PA0328;replicon_accession=NC_002516.2;product=arginine-specific autotransporter of Pseudomonas aeruginosa, AaaA	1944	1537	0.7906	11	38.0187	11	38.0187
PGD103395 cds chromosome:370706-371038(-) locus_tag=PA0329;replicon_accession=NC_002516.2;product=conserved hypothetical protein	333	9897	29.7207	67	1351.86	67	1351.86
PGD103397 cds chromosome:371162-371833(-) name=rpiA;locus_tag=PA0330;replicon_accession=NC_002516.2;product=ribose 5-phosphate isomerase	672	1723	2.564	12	119.981	12	119.981
PGD103399 cds chromosome:372091-373605(+) name=ilvA1;locus_tag=PA0331;replicon_accession=NC_002516.2;product=threonine dehydratase, biosynthetic	1515	1912	1.262	13	57.6543	13	57.6543
PGD103401 cds chromosome:373725-374192(+) locus_tag=PA0332;replicon_accession=NC_002516.2;product=hypothetical protein	468	0	0	0	0	0	0
PGD103403 cds chromosome:374243-375514(+) locus_tag=PA0333;replicon_accession=NC_002516.2;product=hypothetical protein	1272	0	0	0	0	0	0
PGD103405 cds chromosome:375951-377189(-) locus_tag=PA0334;replicon_accession=NC_002516.2;product=probable major facilitator superfamily (MFS) transporter	1239	150	0.1211	1	5.4229	1	5.4229
PGD103407 cds chromosome:377239-377892(-) locus_tag=PA0335;replicon_accession=NC_002516.2;product=hypothetical protein	654	1193	1.8242	8	82.1889	8	82.1889
PGD103409 cds chromosome:378096-378575(+) name=rppH;locus_tag=PA0336;replicon_accession=NC_002516.2;product=RNA pyrophosphohydrolase, RppH	480	6672	13.9	45	629.901	45	629.901
PGD103411 cds chromosome:378598-380877(+) name=ptsP;locus_tag=PA0337;replicon_accession=NC_002516.2;product=phosphoenolpyruvate-protein phosphotransferase PtsP	2280	6682	2.9307	48	141.451	48	141.451
PGD103413 cds chromosome:380903-382033(+) locus_tag=PA0338;replicon_accession=NC_002516.2;product=hypothetical protein	1131	2420	2.1397	17	100.992	17	100.992
PGD103415 cds chromosome:382037-382792(-) locus_tag=PA0339;replicon_accession=NC_002516.2;product=hypothetical protein	756	0	0	0	0	0	0
PGD103417 cds chromosome:382914-383717(+) locus_tag=PA0340;replicon_accession=NC_002516.2;product=conserved hypothetical protein	804	967	1.2027	7	58.4982	7	58.4982
PGD103419 cds chromosome:383727-384527(+) name=lgt;locus_tag=PA0341;replicon_accession=NC_002516.2;product=prolipoprotein diacylglyceryl transferase	801	1314	1.6404	9	75.4937	9	75.4937
PGD103421 cds chromosome:384733-385527(+) name=thyA;locus_tag=PA0342;replicon_accession=NC_002516.2;product=thymidylate synthase	795	4199	5.2818	29	245.093	29	245.093
PGD103423 cds chromosome:385554-386351(-) locus_tag=PA0343;replicon_accession=NC_002516.2;product=hypothetical protein	798	1331	1.6679	9	75.7775	9	75.7775
PGD103425 cds chromosome:386386-387765(-) locus_tag=PA0344;replicon_accession=NC_002516.2;product=hypothetical protein	1380	453	0.3283	3	14.6064	3	14.6064
PGD103427 cds chromosome:387758-389143(-) locus_tag=PA0345;replicon_accession=NC_002516.2;product=hypothetical protein	1386	0	0	0	0	0	0
PGD103429 cds chromosome:389334-389696(+) locus_tag=PA0346;replicon_accession=NC_002516.2;product=hypothetical protein	363	713	1.9642	5	92.5474	5	92.5474
PGD103431 cds chromosome:389733-390884(-) name=glpQ;locus_tag=PA0347;replicon_accession=NC_002516.2;product=glycerophosphoryl diester phosphodiesterase, periplasmic	1152	0	0	0	0	0	0
PGD103433 cds chromosome:391094-392188(+) locus_tag=PA0348;replicon_accession=NC_002516.2;product=hypothetical protein	1095	0	0	0	0	0	0
PGD103435 cds chromosome:392185-393225(+) locus_tag=PA0349;replicon_accession=NC_002516.2;product=hypothetical protein	1041	149	0.1431	1	6.4543	1	6.4543
PGD103437 cds chromosome:393308-393814(+) name=folA;locus_tag=PA0350;replicon_accession=NC_002516.2;product=dihydrofolate reductase	507	151	0.2978	1	13.2523	1	13.2523
PGD103439 cds chromosome:393830-394303(-) locus_tag=PA0351;replicon_accession=NC_002516.2;product=conserved hypothetical protein	474	453	0.9557	3	42.5249	3	42.5249
PGD103441 cds chromosome:394442-395827(-) locus_tag=PA0352;replicon_accession=NC_002516.2;product=probable transporter	1386	1047	0.7554	7	33.934	7	33.934
PGD103443 cds chromosome:396057-397895(-) name=ilvD;locus_tag=PA0353;replicon_accession=NC_002516.2;product=dihydroxy-acid dehydratase	1839	4049	2.2017	28	102.3	28	102.3
PGD103445 cds chromosome:398224-399420(-) locus_tag=PA0354;replicon_accession=NC_002516.2;product=conserved hypothetical protein	1197	1200	1.0025	8	44.9052	8	44.9052
PGD103447 cds chromosome:399493-400032(-) name=pfpI;locus_tag=PA0355;replicon_accession=NC_002516.2;product=protease PfpI	540	3159	5.85	21	261.292	21	261.292
PGD103449 cds chromosome:400248-401072(+) locus_tag=PA0356;replicon_accession=NC_002516.2;product=hypothetical protein	825	905	1.097	6	48.865	6	48.865
PGD103451 cds chromosome:401131-401943(+) name=mutM;locus_tag=PA0357;replicon_accession=NC_002516.2;product=formamidopyrimidine-DNA glycosylase	813	609	0.7491	5	41.3219	5	41.3219
PGD103453 cds chromosome:402020-402598(+) locus_tag=PA0358;replicon_accession=NC_002516.2;product=hypothetical protein	579	1036	1.7893	7	81.2307	7	81.2307
PGD103455 cds chromosome:402681-403025(+) locus_tag=PA0359;replicon_accession=NC_002516.2;product=hypothetical protein	345	584	1.6928	4	77.9008	4	77.9008
PGD103457 cds chromosome:403295-404281(+) locus_tag=PA0360;replicon_accession=NC_002516.2;product=hypothetical protein	987	2055	2.0821	14	95.3041	14	95.3041
PGD103459 cds chromosome:404386-406119(-) locus_tag=PA0361;replicon_accession=NC_002516.2;product=probable gamma-glutamyltranspeptidase precursor	1734	582	0.3356	5	19.3741	5	19.3741
PGD103461 cds chromosome:406247-406498(-) name=fdx1;locus_tag=PA0362;replicon_accession=NC_002516.2;product=ferredoxin [4Fe-4S]	252	1746	6.9286	12	319.95	12	319.95
PGD103463 cds chromosome:406619-407098(-) name=coaD;locus_tag=PA0363;replicon_accession=NC_002516.2;product=phosphopantetheine adenylyltransferase	480	3599	7.4979	25	349.945	25	349.945
PGD103465 cds chromosome:407250-408845(-) name=laoA;locus_tag=PA0364;replicon_accession=NC_002516.2;product=LaoA	1596	0	0	0	0	0	0
PGD103467 cds chromosome:408901-409449(-) name=laoB;locus_tag=PA0365;replicon_accession=NC_002516.2;product=LaoB	549	296	0.5392	2	24.477	2	24.477
PGD103469 cds chromosome:409504-410934(-) name=laoC;locus_tag=PA0366;replicon_accession=NC_002516.2;product=LaoC	1431	1138	0.7952	8	37.5622	8	37.5622
PGD103471 cds chromosome:411224-411871(+) name=laoR;locus_tag=PA0367;replicon_accession=NC_002516.2;product=LaoR	648	2207	3.4059	15	155.531	15	155.531
PGD103473 cds chromosome:412329-413327(-) locus_tag=PA0368;replicon_accession=NC_002516.2;product=conserved hypothetical protein	999	490	0.4905	4	26.9027	4	26.9027
PGD103475 cds chromosome:413364-413840(-) locus_tag=PA0369;replicon_accession=NC_002516.2;product=Uncharacterized protein	477	151	0.3166	1	14.0858	1	14.0858
PGD103477 cds chromosome:413933-414529(-) locus_tag=PA0370;replicon_accession=NC_002516.2;product=conserved hypothetical protein	597	302	0.5059	2	22.509	2	22.509
PGD103479 cds chromosome:414529-416016(-) locus_tag=PA0371;replicon_accession=NC_002516.2;product=hypothetical protein	1488	1675	1.1257	12	54.185	12	54.185
PGD103481 cds chromosome:416009-417406(-) locus_tag=PA0372;replicon_accession=NC_002516.2;product=probable zinc protease	1398	1929	1.3798	13	62.4794	13	62.4794
PGD103483 cds chromosome:417527-418894(+) name=ftsY;locus_tag=PA0373;replicon_accession=NC_002516.2;product=signal recognition particle receptor FtsY	1368	2838	2.0746	20	98.2301	20	98.2301
PGD103485 cds chromosome:418891-419562(+) name=ftsE;locus_tag=PA0374;replicon_accession=NC_002516.2;product=cell division protein FtsE	672	1912	2.8452	13	129.98	13	129.98
PGD103487 cds chromosome:419562-420569(+) name=ftsX;locus_tag=PA0375;replicon_accession=NC_002516.2;product=cell division protein FtsX	1008	3668	3.6389	25	166.64	25	166.64
PGD103489 cds chromosome:420683-421537(+) name=rpoH;locus_tag=PA0376;replicon_accession=NC_002516.2;product=sigma factor RpoH	855	41326	48.3345	280	2200.35	280	2200.35
PGD103491 cds chromosome:421602-422207(+) locus_tag=PA0377;replicon_accession=NC_002516.2;product=hypothetical protein	606	0	0	0	0	0	0
PGD103493 cds chromosome:422212-422943(-) locus_tag=PA0378;replicon_accession=NC_002516.2;product=probable transglycosylase	732	150	0.2049	1	9.1789	1	9.1789
PGD103495 cds chromosome:422980-423357(+) locus_tag=PA0379;replicon_accession=NC_002516.2;product=conserved hypothetical protein	378	300	0.7937	2	35.5499	2	35.5499
PGD103497 cds chromosome:423460-423660(+) locus_tag=PA0380;replicon_accession=NC_002516.2;product=conserved hypothetical protein	201	0	0	0	0	0	0
PGD103499 cds chromosome:423719-424516(+) name=thiG;locus_tag=PA0381;replicon_accession=NC_002516.2;product=thiamine biosynthesis protein, thiazole moiety	798	2070	2.594	14	117.876	14	117.876
PGD103501 cds chromosome:424670-425341(+) name=micA;locus_tag=PA0382;replicon_accession=NC_002516.2;product=DNA mismatch repair protein MicA	672	1196	1.7798	8	79.9874	8	79.9874
PGD103503 cds chromosome:425504-426850(+) locus_tag=PA0383;replicon_accession=NC_002516.2;product=conserved hypothetical protein	1347	590	0.438	4	19.9523	4	19.9523
PGD103505 cds chromosome:426863-427120(-) locus_tag=PA0384;replicon_accession=NC_002516.2;product=hypothetical protein	258	149	0.5775	1	26.0424	1	26.0424
PGD103507 cds chromosome:427182-427505(-) locus_tag=PA0385;replicon_accession=NC_002516.2;product=hypothetical protein	324	452	1.3951	3	62.2124	3	62.2124
PGD103509 cds chromosome:427586-428740(-) locus_tag=PA0386;replicon_accession=NC_002516.2;product=probable oxidase	1155	1411	1.2216	10	58.1726	10	58.1726
PGD103511 cds chromosome:428861-429454(-) locus_tag=PA0387;replicon_accession=NC_002516.2;product=conserved hypothetical protein	594	903	1.5202	6	67.8681	6	67.8681
PGD103513 cds chromosome:429451-429870(-) locus_tag=PA0388;replicon_accession=NC_002516.2;product=hypothetical protein	420	592	1.4095	4	63.9899	4	63.9899
PGD103515 cds chromosome:430002-430622(-) locus_tag=PA0389;replicon_accession=NC_002516.2;product=hypothetical protein	621	1125	1.8116	8	86.5564	8	86.5564
PGD103517 cds chromosome:430630-431769(-) name=metX;locus_tag=PA0390;replicon_accession=NC_002516.2;product=homoserine O-acetyltransferase	1140	3044	2.6702	21	123.77	21	123.77
PGD103519 cds chromosome:431858-433825(-) locus_tag=PA0391;replicon_accession=NC_002516.2;product=hypothetical protein	1968	386	0.1961	3	10.2423	3	10.2423
PGD103521 cds chromosome:434226-434819(-) locus_tag=PA0392;replicon_accession=NC_002516.2;product=conserved hypothetical protein	594	1313	2.2104	9	101.802	9	101.802
PGD103523 cds chromosome:434830-435651(-) name=proC;locus_tag=PA0393;replicon_accession=NC_002516.2;product=pyrroline-5-carboxylate reductase	822	143	0.174	1	8.1739	1	8.1739
PGD103525 cds chromosome:435663-436355(-) locus_tag=PA0394;replicon_accession=NC_002516.2;product=conserved hypothetical protein	693	150	0.2165	1	9.6954	1	9.6954
PGD103527 cds chromosome:436570-437604(+) name=pilT;locus_tag=PA0395;replicon_accession=NC_002516.2;product=twitching motility protein PilT	1035	4803	4.6406	33	214.227	33	214.227
PGD103529 cds chromosome:437782-438930(+) name=pilU;locus_tag=PA0396;replicon_accession=NC_002516.2;product=twitching motility protein PilU	1149	1181	1.0279	8	46.7811	8	46.7811
PGD103531 cds chromosome:438938-439837(-) locus_tag=PA0397;replicon_accession=NC_002516.2;product=probable cation efflux system protein	900	145	0.1611	1	7.4655	1	7.4655
PGD103533 cds chromosome:439991-440395(+) locus_tag=PA0398;replicon_accession=NC_002516.2;product=hypothetical protein	405	1959	4.837	13	215.67	13	215.67
PGD103535 cds chromosome:440638-442011(+) locus_tag=PA0399;replicon_accession=NC_002516.2;product=cystathionine beta-synthase	1374	2070	1.5066	14	68.4608	14	68.4608
PGD103537 cds chromosome:442008-443192(+) locus_tag=PA0400;replicon_accession=NC_002516.2;product=probable cystathionine gamma-lyase	1185	882	0.7443	6	34.0199	6	34.0199
PGD103539 cds chromosome:443419-444690(-) locus_tag=PA0401;replicon_accession=NC_002516.2;product=noncatalytic dihydroorotase-like protein	1272	116	0.0912	1	5.2822	1	5.2822
PGD103541 cds chromosome:444687-445691(-) name=pyrB;locus_tag=PA0402;replicon_accession=NC_002516.2;product=aspartate carbamoyltransferase	1005	1317	1.3104	9	60.1696	9	60.1696
PGD103543 cds chromosome:445715-446227(-) name=pyrR;locus_tag=PA0403;replicon_accession=NC_002516.2;product=transcriptional regulator PyrR	513	0	0	0	0	0	0
PGD103545 cds chromosome:446339-446773(-) locus_tag=PA0404;replicon_accession=NC_002516.2;product=conserved hypothetical protein	435	151	0.3471	1	15.4458	1	15.4458
PGD103547 cds chromosome:446773-447342(-) name=algH;locus_tag=PA0405;replicon_accession=NC_002516.2;product=AlgH	570	1277	2.2404	9	106.088	9	106.088
PGD103549 cds chromosome:447391-448350(-) name=tonB3;locus_tag=PA0406;replicon_accession=NC_002516.2;product=TonB3	960	1196	1.2458	8	55.9912	8	55.9912
PGD103551 cds chromosome:448431-449384(-) name=gshB;locus_tag=PA0407;replicon_accession=NC_002516.2;product=glutathione synthetase	954	2964	3.1069	21	147.901	21	147.901
PGD103553 cds chromosome:449639-450046(+) name=pilG;locus_tag=PA0408;replicon_accession=NC_002516.2;product=twitching motility protein PilG	408	10300	25.2451	70	1152.76	70	1152.76
PGD103555 cds chromosome:450093-450458(+) name=pilH;locus_tag=PA0409;replicon_accession=NC_002516.2;product=twitching motility protein PilH	366	1456	3.9781	10	183.578	10	183.578
PGD103557 cds chromosome:450509-451045(+) name=pilI;locus_tag=PA0410;replicon_accession=NC_002516.2;product=twitching motility protein PilI	537	556	1.0354	4	50.048	4	50.048
PGD103559 cds chromosome:451130-453178(+) name=pilJ;locus_tag=PA0411;replicon_accession=NC_002516.2;product=twitching motility protein PilJ	2049	3356	1.6379	23	75.42	23	75.42
PGD103561 cds chromosome:453239-454114(+) name=pilK;locus_tag=PA0412;replicon_accession=NC_002516.2;product=methyltransferase PilK	876	720	0.8219	5	38.3501	5	38.3501
PGD103563 cds chromosome:454126-461544(+) name=chpA;locus_tag=PA0413;replicon_accession=NC_002516.2;product=component of chemotactic signal transduction system	7419	3862	0.5206	27	24.4523	27	24.4523
PGD103565 cds chromosome:461537-462568(+) name=chpB;locus_tag=PA0414;replicon_accession=NC_002516.2;product=probable methylesterase	1032	0	0	0	0	0	0
PGD103567 cds chromosome:462565-463071(+) name=chpC;locus_tag=PA0415;replicon_accession=NC_002516.2;product=probable chemotaxis protein	507	0	0	0	0	0	0
PGD103569 cds chromosome:463079-463873(+) name=chpD;locus_tag=PA0416;replicon_accession=NC_002516.2;product=probable transcriptional regulator	795	0	0	0	0	0	0
PGD103571 cds chromosome:463949-464560(+) name=chpE;locus_tag=PA0417;replicon_accession=NC_002516.2;product=probable chemotaxis protein	612	0	0	0	0	0	0
PGD103573 cds chromosome:464568-465983(-) locus_tag=PA0418;replicon_accession=NC_002516.2;product=hypothetical protein	1416	247	0.1744	2	9.49	2	9.49
PGD103575 cds chromosome:466018-466740(-) locus_tag=PA0419;replicon_accession=NC_002516.2;product=conserved hypothetical protein	723	584	0.8077	4	37.1726	4	37.1726
PGD103577 cds chromosome:466833-468236(-) name=bioA;locus_tag=PA0420;replicon_accession=NC_002516.2;product=adenosylmethionine-8-amino-7-oxononanoate aminotransferase	1404	5982	4.2607	40	191.423	40	191.423
PGD103579 cds chromosome:468410-469900(+) locus_tag=PA0421;replicon_accession=NC_002516.2;product=hypothetical protein	1491	4785	3.2093	32	144.203	32	144.203
PGD103581 cds chromosome:470081-470650(+) locus_tag=PA0422;replicon_accession=NC_002516.2;product=conserved hypothetical protein	570	3297	5.7842	23	271.115	23	271.115
PGD103583 cds chromosome:470662-471237(+) name=pasP;locus_tag=PA0423;replicon_accession=NC_002516.2;product=PasP	576	20609	35.7795	138	1609.75	138	1609.75
PGD152109723 ncrna chromosome:471298-471425(+) name=AS1974;locus_tag=PA0423.1;replicon_accession=NC_002516.2;product=AS1974	128	0	0	0	0	0	0
PGD103585 cds chromosome:471306-471749(-) name=mexR;locus_tag=PA0424;replicon_accession=NC_002516.2;product=multidrug resistance operon repressor MexR	444	2458	5.536	17	257.257	17	257.257
PGD152109725 ncrna chromosome:471320-471425(+) name=AS1974-shorter1;locus_tag=PA0423.2;replicon_accession=NC_002516.2;product=AS1974-shorter1	106	0	0	0	0	0	0
PGD103587 cds chromosome:472024-473175(+) name=mexA;locus_tag=PA0425;replicon_accession=NC_002516.2;product=Resistance-Nodulation-Cell Division (RND) multidrug efflux membrane fusion protein MexA precursor	1152	7331	6.3637	50	291.621	50	291.621
PGD103589 cds chromosome:473191-476331(+) name=mexB;locus_tag=PA0426;replicon_accession=NC_002516.2;product=Resistance-Nodulation-Cell Division (RND) multidrug efflux transporter MexB	3141	14157	4.5072	97	207.494	97	207.494
PGD103591 cds chromosome:476333-477790(+) name=oprM;locus_tag=PA0427;replicon_accession=NC_002516.2;product=Major intrinsic multiple antibiotic resistance efflux outer membrane protein OprM precursor	1458	3389	2.3244	24	110.6	24	110.6
PGD103593 cds chromosome:477886-479805(-) locus_tag=PA0428;replicon_accession=NC_002516.2;product=probable ATP-dependent RNA helicase	1920	3961	2.063	27	94.4851	27	94.4851
PGD103595 cds chromosome:480056-481126(-) locus_tag=PA0429;replicon_accession=NC_002516.2;product=hypothetical protein	1071	6861	6.4062	47	294.855	47	294.855
PGD103597 cds chromosome:481196-482068(-) name=metF;locus_tag=PA0430;replicon_accession=NC_002516.2;product=5,10-methylenetetrahydrofolate reductase	873	1050	1.2027	7	53.8747	7	53.8747
PGD103599 cds chromosome:482111-482665(-) locus_tag=PA0431;replicon_accession=NC_002516.2;product=hypothetical protein	555	418	0.7532	3	36.3186	3	36.3186
PGD103601 cds chromosome:482706-484115(-) name=sahH;locus_tag=PA0432;replicon_accession=NC_002516.2;product=S-adenosyl-L-homocysteine hydrolase	1410	16861	11.9582	114	543.233	114	543.233
PGD103603 cds chromosome:484404-484838(+) locus_tag=PA0433;replicon_accession=NC_002516.2;product=hypothetical protein	435	411	0.9448	3	46.3375	3	46.3375
PGD103605 cds chromosome:484964-487156(+) locus_tag=PA0434;replicon_accession=NC_002516.2;product=hypothetical protein	2193	872	0.3976	6	18.3829	6	18.3829
PGD103607 cds chromosome:487167-488645(+) locus_tag=PA0435;replicon_accession=NC_002516.2;product=hypothetical protein	1479	0	0	0	0	0	0
PGD103609 cds chromosome:488730-489350(+) locus_tag=PA0436;replicon_accession=NC_002516.2;product=probable transcriptional regulator	621	2404	3.8712	16	173.113	16	173.113
PGD103611 cds chromosome:489387-490658(-) name=codA;locus_tag=PA0437;replicon_accession=NC_002516.2;product=cytosine deaminase	1272	448	0.3522	3	15.8466	3	15.8466
PGD103613 cds chromosome:490648-491898(-) name=codB;locus_tag=PA0438;replicon_accession=NC_002516.2;product=cytosine permease	1251	283	0.2262	2	10.7417	2	10.7417
PGD103615 cds chromosome:492080-493357(-) locus_tag=PA0439;replicon_accession=NC_002516.2;product=probable oxidoreductase	1278	453	0.3545	3	15.7722	3	15.7722
PGD103617 cds chromosome:493354-494721(-) locus_tag=PA0440;replicon_accession=NC_002516.2;product=probable oxidoreductase	1368	151	0.1104	1	4.9115	1	4.9115
PGD103619 cds chromosome:494816-496255(-) name=dht;locus_tag=PA0441;replicon_accession=NC_002516.2;product=dihydropyrimidinase	1440	589	0.409	4	18.6637	4	18.6637
PGD103621 cds chromosome:496362-496478(-) locus_tag=PA0442;replicon_accession=NC_002516.2;product=hypothetical protein	117	0	0	0	0	0	0
PGD103623 cds chromosome:496871-498361(+) locus_tag=PA0443;replicon_accession=NC_002516.2;product=probable transporter	1491	1595	1.0698	11	49.5696	11	49.5696
PGD103625 cds chromosome:498420-499703(+) locus_tag=PA0444;replicon_accession=NC_002516.2;product=N-carbamoyl-beta-alanine amidohydrolase	1284	151	0.1176	1	5.2328	1	5.2328
PGD103627 cds chromosome:500104-501120(-) locus_tag=PA0445;replicon_accession=NC_002516.2;product=probable transposase	1017	0	0	0	0	0	0
PGD103629 cds chromosome:501376-502599(-) locus_tag=PA0446;replicon_accession=NC_002516.2;product=conserved hypothetical protein	1224	151	0.1234	1	5.4893	1	5.4893
PGD103631 cds chromosome:502719-503900(-) name=gcdH;locus_tag=PA0447;replicon_accession=NC_002516.2;product=glutaryl-CoA dehydrogenase	1182	708	0.599	5	28.4219	5	28.4219
PGD103633 cds chromosome:504121-505029(+) name=gcdR;locus_tag=PA0448;replicon_accession=NC_002516.2;product=transcriptional regulator, GcdR	909	137	0.1507	1	7.3916	1	7.3916
PGD103635 cds chromosome:505047-505586(+) locus_tag=PA0449;replicon_accession=NC_002516.2;product=hypothetical protein	540	3300	6.1111	23	286.177	23	286.177
PGD103637 cds chromosome:505629-507251(-) locus_tag=PA0450;replicon_accession=NC_002516.2;product=probable phosphate transporter	1623	1042	0.642	7	28.9788	7	28.9788
PGD103639 cds chromosome:507631-508962(+) locus_tag=PA0451;replicon_accession=NC_002516.2;product=conserved hypothetical protein	1332	288	0.2162	2	10.0885	2	10.0885
PGD103641 cds chromosome:508959-509753(+) locus_tag=PA0452;replicon_accession=NC_002516.2;product=probable stomatin-like protein	795	416	0.5233	3	25.3545	3	25.3545
PGD103643 cds chromosome:509825-510499(-) locus_tag=PA0453;replicon_accession=NC_002516.2;product=hypothetical protein	675	0	0	0	0	0	0
PGD103645 cds chromosome:510589-512790(-) locus_tag=PA0454;replicon_accession=NC_002516.2;product=conserved hypothetical protein	2202	903	0.4101	6	18.3077	6	18.3077
PGD103647 cds chromosome:513051-514427(-) name=dbpA;locus_tag=PA0455;replicon_accession=NC_002516.2;product=RNA helicase DbpA	1377	275	0.1997	2	9.7588	2	9.7588
PGD103649 cds chromosome:514775-514984(+) locus_tag=PA0456;replicon_accession=NC_002516.2;product=probable cold-shock protein	210	30079	143.233	204	6526.97	204	6526.97
PGD103651 cds chromosome:515135-515659(+) locus_tag=PA0457;replicon_accession=NC_002516.2;product=hypothetical protein	525	590	1.1238	4	51.1919	4	51.1919
PGD267066 cds chromosome:515653-516027(-) locus_tag=PA0457.1;replicon_accession=NC_002516.2;product=hypothetical membrane protein	375	150	0.4	1	17.9172	1	17.9172
PGD103653 cds chromosome:516029-517462(-) locus_tag=PA0458;replicon_accession=NC_002516.2;product=probable major facilitator superfamily (MFS) transporter	1434	554	0.3863	4	18.7418	4	18.7418
PGD103655 cds chromosome:518083-520635(+) locus_tag=PA0459;replicon_accession=NC_002516.2;product=probable ClpA/B protease ATP binding subunit	2553	1164	0.4559	8	21.0543	8	21.0543
PGD103657 cds chromosome:520737-521315(+) locus_tag=PA0460;replicon_accession=NC_002516.2;product=hypothetical protein	579	2803	4.8411	20	232.088	20	232.088
PGD103659 cds chromosome:521630-522517(-) locus_tag=PA0461;replicon_accession=NC_002516.2;product=conserved hypothetical protein	888	4167	4.6926	28	211.858	28	211.858
PGD103661 cds chromosome:522465-523169(+) locus_tag=PA0462;replicon_accession=NC_002516.2;product=hypothetical protein	705	5138	7.2879	37	352.625	37	352.625
PGD103663 cds chromosome:523254-523943(+) name=creB;locus_tag=PA0463;replicon_accession=NC_002516.2;product=two-component response regulator CreB	690	417	0.6043	3	29.2128	3	29.2128
PGD103665 cds chromosome:523943-525367(+) name=creC;locus_tag=PA0464;replicon_accession=NC_002516.2;product=two-component sensor CreC	1425	888	0.6232	6	28.2903	6	28.2903
PGD103667 cds chromosome:525469-526827(+) name=creD;locus_tag=PA0465;replicon_accession=NC_002516.2;product=inner membrane protein CreD	1359	11873	8.7366	81	400.467	81	400.467
PGD103669 cds chromosome:526877-527179(+) locus_tag=PA0466;replicon_accession=NC_002516.2;product=hypothetical protein	303	598	1.9736	4	88.6989	4	88.6989
PGD103671 cds chromosome:527324-527944(-) locus_tag=PA0467;replicon_accession=NC_002516.2;product=conserved hypothetical protein	621	395	0.6361	3	32.4586	3	32.4586
PGD103673 cds chromosome:527963-528913(-) locus_tag=PA0468;replicon_accession=NC_002516.2;product=hypothetical protein	951	141	0.1483	1	7.0651	1	7.0651
PGD103675 cds chromosome:528999-529856(+) locus_tag=PA0469;replicon_accession=NC_002516.2;product=hypothetical protein	858	755	0.88	5	39.1547	5	39.1547
PGD103677 cds chromosome:530029-532437(-) name=fiuA;locus_tag=PA0470;replicon_accession=NC_002516.2;product=Ferrichrome receptor FiuA	2409	574	0.2383	4	11.1564	4	11.1564
PGD103679 cds chromosome:532541-533512(-) name=fiuR;locus_tag=PA0471;replicon_accession=NC_002516.2;product=FiuR	972	151	0.1553	1	6.9125	1	6.9125
PGD103681 cds chromosome:533509-534027(-) name=fiuI;locus_tag=PA0472;replicon_accession=NC_002516.2;product=FiuI	519	1103	2.1252	8	103.567	8	103.567
PGD103683 cds chromosome:534196-534945(+) locus_tag=PA0473;replicon_accession=NC_002516.2;product=probable glutathione S-transferase	750	1055	1.4067	7	62.7101	7	62.7101
PGD103685 cds chromosome:535085-535489(+) locus_tag=PA0474;replicon_accession=NC_002516.2;product=hypothetical protein	405	0	0	0	0	0	0
PGD103687 cds chromosome:535539-536108(+) locus_tag=PA0475;replicon_accession=NC_002516.2;product=probable transcriptional regulator	570	294	0.5158	2	23.5752	2	23.5752
PGD103689 cds chromosome:536142-537869(-) locus_tag=PA0476;replicon_accession=NC_002516.2;product=probable permease	1728	364	0.2106	3	11.6648	3	11.6648
PGD103691 cds chromosome:538217-539143(-) locus_tag=PA0477;replicon_accession=NC_002516.2;product=probable transcriptional regulator	927	0	0	0	0	0	0
PGD103693 cds chromosome:539231-539707(+) locus_tag=PA0478;replicon_accession=NC_002516.2;product=probable N-acetyltransferase	477	453	0.9497	3	42.2575	3	42.2575
PGD103695 cds chromosome:539785-540735(-) locus_tag=PA0479;replicon_accession=NC_002516.2;product=probable transcriptional regulator	951	151	0.1588	1	7.0651	1	7.0651
PGD103697 cds chromosome:540839-541636(+) locus_tag=PA0480;replicon_accession=NC_002516.2;product=probable hydrolase	798	0	0	0	0	0	0
PGD103699 cds chromosome:541679-542122(+) locus_tag=PA0481;replicon_accession=NC_002516.2;product=hypothetical protein	444	582	1.3108	4	60.531	4	60.531
PGD103701 cds chromosome:542170-544347(-) name=glcB;locus_tag=PA0482;replicon_accession=NC_002516.2;product=malate synthase G	2178	10053	4.6157	69	212.859	69	212.859
PGD103703 cds chromosome:544654-545097(+) locus_tag=PA0483;replicon_accession=NC_002516.2;product=probable acetyltransferase	444	882	1.9865	6	90.7965	6	90.7965
PGD103705 cds chromosome:545129-545644(+) locus_tag=PA0484;replicon_accession=NC_002516.2;product=conserved hypothetical protein	516	453	0.8779	3	39.0636	3	39.0636
PGD103707 cds chromosome:546334-547230(-) locus_tag=PA0485;replicon_accession=NC_002516.2;product=conserved hypothetical protein	897	1205	1.3434	8	59.9237	8	59.9237
PGD103709 cds chromosome:547432-548406(-) locus_tag=PA0486;replicon_accession=NC_002516.2;product=conserved hypothetical protein	975	1577	1.6174	11	75.8034	11	75.8034
PGD103711 cds chromosome:548468-549226(-) locus_tag=PA0487;replicon_accession=NC_002516.2;product=probable molybdenum transport regulator	759	423	0.5573	3	26.5571	3	26.5571
PGD103713 cds chromosome:549294-549614(-) locus_tag=PA0488;replicon_accession=NC_002516.2;product=conserved hypothetical protein	321	0	0	0	0	0	0
PGD103715 cds chromosome:549656-550381(-) locus_tag=PA0489;replicon_accession=NC_002516.2;product=probable phosphoribosyl transferase	726	0	0	0	0	0	0
PGD103717 cds chromosome:550520-550813(-) locus_tag=PA0490;replicon_accession=NC_002516.2;product=hypothetical protein	294	592	2.0136	4	91.4141	4	91.4141
PGD103719 cds chromosome:550867-551793(-) locus_tag=PA0491;replicon_accession=NC_002516.2;product=probable transcriptional regulator	927	547	0.5901	4	28.9922	4	28.9922
PGD103721 cds chromosome:551911-552669(+) locus_tag=PA0492;replicon_accession=NC_002516.2;product=conserved hypothetical protein	759	105	0.1383	1	8.8524	1	8.8524
PGD103723 cds chromosome:552746-552994(+) locus_tag=PA0493;replicon_accession=NC_002516.2;product=probable biotin-requiring enzyme	249	449	1.8032	3	80.9511	3	80.9511
PGD103725 cds chromosome:553005-554381(+) locus_tag=PA0494;replicon_accession=NC_002516.2;product=probable acyl-CoA carboxylase subunit	1377	0	0	0	0	0	0
PGD103727 cds chromosome:554383-555261(+) locus_tag=PA0495;replicon_accession=NC_002516.2;product=hypothetical protein	879	752	0.8555	5	38.2192	5	38.2192
PGD103729 cds chromosome:555251-556228(+) locus_tag=PA0496;replicon_accession=NC_002516.2;product=conserved hypothetical protein	978	296	0.3027	2	13.7402	2	13.7402
PGD103731 cds chromosome:556275-557276(-) locus_tag=PA0497;replicon_accession=NC_002516.2;product=hypothetical protein	1002	1545	1.5419	11	73.7608	11	73.7608
PGD103733 cds chromosome:557354-558361(-) locus_tag=PA0498;replicon_accession=NC_002516.2;product=hypothetical protein	1008	1384	1.373	10	66.6562	10	66.6562
PGD103735 cds chromosome:558377-559078(-) locus_tag=PA0499;replicon_accession=NC_002516.2;product=probable pili assembly chaperone	702	581	0.8276	4	38.2846	4	38.2846
PGD103737 cds chromosome:559644-560702(+) name=bioB;locus_tag=PA0500;replicon_accession=NC_002516.2;product=biotin synthase	1059	13057	12.3296	89	564.67	89	564.67
PGD103739 cds chromosome:560808-562013(+) name=bioF;locus_tag=PA0501;replicon_accession=NC_002516.2;product=8-amino-7-oxononanoate synthase	1206	601	0.4983	4	22.285	4	22.285
PGD103741 cds chromosome:562006-562728(+) locus_tag=PA0502;replicon_accession=NC_002516.2;product=probable biotin biosynthesis protein bioH	723	447	0.6183	3	27.8794	3	27.8794
PGD103743 cds chromosome:562721-563545(+) locus_tag=PA0503;replicon_accession=NC_002516.2;product=probable biotin synthesis protein BioC	825	135	0.1636	1	8.1442	1	8.1442
PGD103745 cds chromosome:563549-564235(+) name=bioD;locus_tag=PA0504;replicon_accession=NC_002516.2;product=dethiobiotin synthase	687	0	0	0	0	0	0
PGD103747 cds chromosome:564344-564574(+) locus_tag=PA0505;replicon_accession=NC_002516.2;product=hypothetical protein	231	151	0.6537	1	29.0863	1	29.0863
PGD103749 cds chromosome:564914-566719(+) locus_tag=PA0506;replicon_accession=NC_002516.2;product=probable acyl-CoA dehydrogenase	1806	14198	7.8616	97	360.873	97	360.873
PGD103751 cds chromosome:566932-568728(+) locus_tag=PA0507;replicon_accession=NC_002516.2;product=probable acyl-CoA dehydrogenase	1797	300	0.1669	2	7.478	2	7.478
PGD103753 cds chromosome:569002-570780(+) locus_tag=PA0508;replicon_accession=NC_002516.2;product=probable acyl-CoA dehydrogenase	1779	3590	2.018	25	94.4202	25	94.4202
PGD103755 cds chromosome:571111-572592(-) name=nirN;locus_tag=PA0509;replicon_accession=NC_002516.2;product=NirN	1482	0	0	0	0	0	0
PGD103757 cds chromosome:572583-573422(-) name=nirE;locus_tag=PA0510;replicon_accession=NC_002516.2;product=NirE	840	0	0	0	0	0	0
PGD103759 cds chromosome:573433-574596(-) name=nirJ;locus_tag=PA0511;replicon_accession=NC_002516.2;product=heme d1 biosynthesis protein NirJ	1164	0	0	0	0	0	0
PGD103761 cds chromosome:574590-575105(-) name=nirH;locus_tag=PA0512;replicon_accession=NC_002516.2;product=NirH	516	0	0	0	0	0	0
PGD103763 cds chromosome:575080-575523(-) name=nirG;locus_tag=PA0513;replicon_accession=NC_002516.2;product=NirG	444	0	0	0	0	0	0
PGD103765 cds chromosome:575516-576040(-) name=nirL;locus_tag=PA0514;replicon_accession=NC_002516.2;product=heme d1 biosynthesis protein NirL	525	0	0	0	0	0	0
PGD103767 cds chromosome:576037-576489(-) locus_tag=PA0515;replicon_accession=NC_002516.2;product=probable transcriptional regulator	453	0	0	0	0	0	0
PGD103769 cds chromosome:576498-577676(-) name=nirF;locus_tag=PA0516;replicon_accession=NC_002516.2;product=heme d1 biosynthesis protein NirF	1179	151	0.1281	1	5.6988	1	5.6988
PGD103771 cds chromosome:577673-578032(-) name=nirC;locus_tag=PA0517;replicon_accession=NC_002516.2;product=probable c-type cytochrome precursor	360	0	0	0	0	0	0
PGD103773 cds chromosome:578029-578343(-) name=nirM;locus_tag=PA0518;replicon_accession=NC_002516.2;product=cytochrome c-551 precursor	315	150	0.4762	1	21.33	1	21.33
PGD103775 cds chromosome:578394-580100(-) name=nirS;locus_tag=PA0519;replicon_accession=NC_002516.2;product=nitrite reductase precursor	1707	1604	0.9397	11	43.2972	11	43.2972
PGD103777 cds chromosome:580316-581098(+) name=nirQ;locus_tag=PA0520;replicon_accession=NC_002516.2;product=regulatory protein NirQ	783	0	0	0	0	0	0
PGD103779 cds chromosome:581133-581660(+) locus_tag=PA0521;replicon_accession=NC_002516.2;product=probable cytochrome c oxidase subunit	528	135	0.2557	1	12.7253	1	12.7253
PGD103781 cds chromosome:581668-581925(+) locus_tag=PA0522;replicon_accession=NC_002516.2;product=hypothetical protein	258	0	0	0	0	0	0
PGD103783 cds chromosome:582015-582455(+) name=norC;locus_tag=PA0523;replicon_accession=NC_002516.2;product=nitric-oxide reductase subunit C	441	0	0	0	0	0	0
PGD103785 cds chromosome:582455-583855(+) name=norB;locus_tag=PA0524;replicon_accession=NC_002516.2;product=nitric-oxide reductase subunit B	1401	288	0.2056	2	9.5916	2	9.5916
PGD103787 cds chromosome:583857-585695(+) locus_tag=PA0525;replicon_accession=NC_002516.2;product=probable dinitrification protein NorD	1839	294	0.1599	2	7.3072	2	7.3072
PGD103789 cds chromosome:585702-585896(-) locus_tag=PA0526;replicon_accession=NC_002516.2;product=hypothetical protein	195	0	0	0	0	0	0
PGD103791 cds chromosome:585980-586663(-) name=dnr;locus_tag=PA0527;replicon_accession=NC_002516.2;product=transcriptional regulator Dnr	684	1601	2.3406	11	108.053	11	108.053
PGD160433 ncrna chromosome:586867-586990(+) name=rsmY;locus_tag=PA0527.1;replicon_accession=NC_002516.2;product=regulatory RNA RsmY	124	8587	69.25	116	6285.46	116	6285.46
PGD103793 cds chromosome:587017-587895(-) locus_tag=PA0528;replicon_accession=NC_002516.2;product=probable transcriptional regulator	879	721	0.8203	5	38.2192	5	38.2192
PGD103795 cds chromosome:587997-588698(+) locus_tag=PA0529;replicon_accession=NC_002516.2;product=conserved hypothetical protein	702	1606	2.2877	11	105.282	11	105.282
PGD103797 cds chromosome:588924-590105(+) locus_tag=PA0530;replicon_accession=NC_002516.2;product=probable class III pyridoxal phosphate-dependent aminotransferase	1182	257	0.2174	2	11.3688	2	11.3688
PGD103799 cds chromosome:590105-590821(+) locus_tag=PA0531;replicon_accession=NC_002516.2;product=probable glutamine amidotransferase	717	0	0	0	0	0	0
PGD103801 cds chromosome:590896-591402(-) locus_tag=PA0532;replicon_accession=NC_002516.2;product=hypothetical protein	507	602	1.1874	4	53.0094	4	53.0094
PGD103803 cds chromosome:591445-592935(+) locus_tag=PA0533;replicon_accession=NC_002516.2;product=probable transcriptional regulator	1491	604	0.4051	4	18.0253	4	18.0253
PGD103805 cds chromosome:593273-594562(+) name=pauB1;locus_tag=PA0534;replicon_accession=NC_002516.2;product=FAD-dependent oxidoreductase	1290	1402	1.0868	10	52.0848	10	52.0848
PGD103807 cds chromosome:594580-595134(+) locus_tag=PA0535;replicon_accession=NC_002516.2;product=probable transcriptional regulator	555	570	1.027	4	48.4248	4	48.4248
PGD103809 cds chromosome:595245-596270(-) locus_tag=PA0536;replicon_accession=NC_002516.2;product=hypothetical protein	1026	987	0.962	7	45.8407	7	45.8407
PGD103811 cds chromosome:596274-596882(-) locus_tag=PA0537;replicon_accession=NC_002516.2;product=conserved hypothetical protein	609	2641	4.3366	19	209.622	19	209.622
PGD103813 cds chromosome:596970-597479(-) name=dsbB;locus_tag=PA0538;replicon_accession=NC_002516.2;product=disulfide bond formation protein	510	1024	2.0078	7	92.2207	7	92.2207
PGD103815 cds chromosome:597708-598538(+) locus_tag=PA0539;replicon_accession=NC_002516.2;product=hypothetical protein	831	0	0	0	0	0	0
PGD103817 cds chromosome:598608-598994(+) locus_tag=PA0540;replicon_accession=NC_002516.2;product=hypothetical protein	387	0	0	0	0	0	0
PGD103819 cds chromosome:599107-599565(+) locus_tag=PA0541;replicon_accession=NC_002516.2;product=hypothetical protein	459	1057	2.3028	7	102.468	7	102.468
PGD103821 cds chromosome:599757-600176(-) locus_tag=PA0542;replicon_accession=NC_002516.2;product=conserved hypothetical protein	420	1052	2.5048	7	111.982	7	111.982
PGD103823 cds chromosome:600426-601394(+) locus_tag=PA0543;replicon_accession=NC_002516.2;product=hypothetical protein	969	0	0	0	0	0	0
PGD103825 cds chromosome:601398-602141(-) locus_tag=PA0544;replicon_accession=NC_002516.2;product=hypothetical protein	744	151	0.203	1	9.0308	1	9.0308
PGD103827 cds chromosome:602346-603650(+) locus_tag=PA0545;replicon_accession=NC_002516.2;product=hypothetical protein	1305	1177	0.9019	8	41.1889	8	41.1889
PGD103829 cds chromosome:603706-604896(-) name=metK;locus_tag=PA0546;replicon_accession=NC_002516.2;product=methionine adenosyltransferase	1191	11914	10.0034	81	456.956	81	456.956
PGD103831 cds chromosome:604912-605913(-) locus_tag=PA0547;replicon_accession=NC_002516.2;product=probable transcriptional regulator	1002	4942	4.9321	35	234.694	35	234.694
PGD103833 cds chromosome:606160-608157(+) name=tktA;locus_tag=PA0548;replicon_accession=NC_002516.2;product=transketolase	1998	7622	3.8148	53	178.23	53	178.23
PGD103835 cds chromosome:608157-609221(+) locus_tag=PA0549;replicon_accession=NC_002516.2;product=hypothetical protein	1065	431	0.4047	3	18.9266	3	18.9266
PGD103837 cds chromosome:609202-609999(-) locus_tag=PA0550;replicon_accession=NC_002516.2;product=conserved hypothetical protein	798	0	0	0	0	0	0
PGD103839 cds chromosome:610214-611275(+) name=epd;locus_tag=PA0551;replicon_accession=NC_002516.2;product=D-erythrose 4-phosphate dehydrogenase	1062	2906	2.7363	20	126.534	20	126.534
PGD103841 cds chromosome:611281-612444(+) name=pgk;locus_tag=PA0552;replicon_accession=NC_002516.2;product=phosphoglycerate kinase	1164	2839	2.439	20	115.446	20	115.446
PGD103843 cds chromosome:612517-612717(+) locus_tag=PA0553;replicon_accession=NC_002516.2;product=hypothetical protein	201	593	2.9502	4	133.71	4	133.71
PGD103845 cds chromosome:612877-613218(+) locus_tag=PA0554;replicon_accession=NC_002516.2;product=hypothetical protein	342	870	2.5439	6	117.876	6	117.876
PGD103847 cds chromosome:613338-614402(+) name=fda;locus_tag=PA0555;replicon_accession=NC_002516.2;product=fructose-1,6-bisphosphate aldolase	1065	16749	15.7268	114	719.211	114	719.211
PGD103849 cds chromosome:614468-614950(+) locus_tag=PA0556;replicon_accession=NC_002516.2;product=hypothetical protein	483	0	0	0	0	0	0
PGD103851 cds chromosome:614952-615608(-) locus_tag=PA0557;replicon_accession=NC_002516.2;product=hypothetical protein	657	752	1.1446	5	51.1335	5	51.1335
PGD103853 cds chromosome:615607-616374(+) locus_tag=PA0558;replicon_accession=NC_002516.2;product=conserved hypothetical protein	768	732	0.9531	5	43.7431	5	43.7431
PGD103855 cds chromosome:616371-617549(-) locus_tag=PA0559;replicon_accession=NC_002516.2;product=conserved hypothetical protein	1179	1183	1.0034	8	45.5908	8	45.5908
PGD103857 cds chromosome:617662-618150(+) locus_tag=PA0560;replicon_accession=NC_002516.2;product=conserved hypothetical protein	489	1301	2.6605	9	123.662	9	123.662
PGD103859 cds chromosome:618176-619330(+) locus_tag=PA0561;replicon_accession=NC_002516.2;product=hypothetical protein	1155	0	0	0	0	0	0
PGD103861 cds chromosome:619332-620006(-) locus_tag=PA0562;replicon_accession=NC_002516.2;product=probable hydrolase	675	0	0	0	0	0	0
PGD103863 cds chromosome:620135-620488(-) locus_tag=PA0563;replicon_accession=NC_002516.2;product=conserved hypothetical protein	354	5155	14.5621	35	664.302	35	664.302
PGD103865 cds chromosome:620666-621577(-) locus_tag=PA0564;replicon_accession=NC_002516.2;product=probable transcriptional regulator	912	0	0	0	0	0	0
PGD103867 cds chromosome:621695-622033(+) locus_tag=PA0565;replicon_accession=NC_002516.2;product=conserved hypothetical protein	339	4470	13.1858	30	594.596	30	594.596
PGD103869 cds chromosome:622023-622538(-) locus_tag=PA0566;replicon_accession=NC_002516.2;product=hypothetical protein	516	534	1.0349	4	52.0848	4	52.0848
PGD103871 cds chromosome:622726-622884(+) locus_tag=PA0567;replicon_accession=NC_002516.2;product=conserved hypothetical protein	159	445	2.7987	3	126.772	3	126.772
PGD103873 cds chromosome:622894-623352(-) locus_tag=PA0568;replicon_accession=NC_002516.2;product=hypothetical protein	459	145	0.3159	1	14.6382	1	14.6382
PGD103875 cds chromosome:623368-623838(-) locus_tag=PA0569;replicon_accession=NC_002516.2;product=hypothetical protein	471	0	0	0	0	0	0
PGD103877 cds chromosome:623852-624199(-) locus_tag=PA0570;replicon_accession=NC_002516.2;product=hypothetical protein	348	0	0	0	0	0	0
PGD103879 cds chromosome:624189-624803(-) locus_tag=PA0571;replicon_accession=NC_002516.2;product=hypothetical protein	615	0	0	0	0	0	0
PGD103881 cds chromosome:624994-627765(-) locus_tag=PA0572;replicon_accession=NC_002516.2;product=hypothetical protein	2772	151	0.0545	1	2.4239	1	2.4239
PGD103883 cds chromosome:628335-628670(-) locus_tag=PA0573;replicon_accession=NC_002516.2;product=hypothetical protein	336	0	0	0	0	0	0
PGD103885 cds chromosome:628763-629884(-) locus_tag=PA0574;replicon_accession=NC_002516.2;product=hypothetical protein	1122	0	0	0	0	0	0
PGD103887 trna chromosome:630434-630510(-) locus_tag=PA0574.1;replicon_accession=NC_002516.2;product=tRNA-Met	77	0	0	0	0	0	0
PGD103889 cds chromosome:630527-634264(-) name=rmcA;locus_tag=PA0575;replicon_accession=NC_002516.2;product=redox regulator of c_di_GMP, RmcA	3738	1143	0.3058	8	14.3798	8	14.3798
PGD103891 cds chromosome:634371-636224(-) name=rpoD;locus_tag=PA0576;replicon_accession=NC_002516.2;product=sigma factor RpoD	1854	49208	26.5415	333	1206.8	333	1206.8
PGD103893 cds chromosome:636304-638298(-) name=dnaG;locus_tag=PA0577;replicon_accession=NC_002516.2;product=DNA primase	1995	2825	1.416	20	67.3578	20	67.3578
PGD103895 cds chromosome:638381-638830(-) locus_tag=PA0578;replicon_accession=NC_002516.2;product=conserved hypothetical protein	450	599	1.3311	4	59.7239	4	59.7239
PGD103897 cds chromosome:638900-639115(-) name=rpsU;locus_tag=PA0579;replicon_accession=NC_002516.2;product=30S ribosomal protein S21	216	7662	35.4722	52	1617.52	52	1617.52
PGD103899 cds chromosome:639316-640341(+) name=gcp;locus_tag=PA0580;replicon_accession=NC_002516.2;product=O-sialoglycoprotein endopeptidase	1026	886	0.8635	6	39.292	6	39.292
PGD103901 cds chromosome:640420-640989(-) locus_tag=PA0581;replicon_accession=NC_002516.2;product=conserved hypothetical protein	570	1283	2.2509	9	106.088	9	106.088
PGD103903 cds chromosome:641073-641426(+) name=folB;locus_tag=PA0582;replicon_accession=NC_002516.2;product=dihydroneopterin aldolase	354	301	0.8503	2	37.9601	2	37.9601
PGD103905 cds chromosome:641417-641959(+) locus_tag=PA0583;replicon_accession=NC_002516.2;product=hypothetical protein	543	1316	2.4236	9	111.364	9	111.364
PGD103907 cds chromosome:641932-643164(-) name=cca;locus_tag=PA0584;replicon_accession=NC_002516.2;product=tRNA nucleotidyl transferase	1233	751	0.6091	5	27.2463	5	27.2463
PGD103909 cds chromosome:643208-643714(-) locus_tag=PA0585;replicon_accession=NC_002516.2;product=hypothetical protein	507	151	0.2978	1	13.2523	1	13.2523
PGD103911 cds chromosome:643808-645361(-) locus_tag=PA0586;replicon_accession=NC_002516.2;product=conserved hypothetical protein	1554	6055	3.8964	41	177.269	41	177.269
PGD103913 cds chromosome:645358-646629(-) locus_tag=PA0587;replicon_accession=NC_002516.2;product=conserved hypothetical protein	1272	3687	2.8986	25	132.055	25	132.055
PGD103915 cds chromosome:646730-648652(-) locus_tag=PA0588;replicon_accession=NC_002516.2;product=conserved hypothetical protein	1923	20707	10.7681	142	496.146	142	496.146
PGD103917 cds chromosome:648931-649263(-) locus_tag=PA0589;replicon_accession=NC_002516.2;product=conserved hypothetical protein	333	0	0	0	0	0	0
PGD103919 cds chromosome:649307-650158(-) name=apaH;locus_tag=PA0590;replicon_accession=NC_002516.2;product=bis(5'-nucleosyl)-tetraphosphatase	852	659	0.7735	5	39.4304	5	39.4304
PGD103921 cds chromosome:650158-650538(-) locus_tag=PA0591;replicon_accession=NC_002516.2;product=conserved hypothetical protein	381	1356	3.5591	9	158.715	9	158.715
PGD103923 cds chromosome:650575-651381(-) name=ksgA;locus_tag=PA0592;replicon_accession=NC_002516.2;product=rRNA (adenine-N6,N6)-dimethyltransferase	807	711	0.881	5	41.6291	5	41.6291
PGD103925 cds chromosome:651497-652483(-) name=pdxA;locus_tag=PA0593;replicon_accession=NC_002516.2;product=pyridoxal phosphate biosynthetic protein PdxA	987	0	0	0	0	0	0
PGD103927 cds chromosome:652480-653772(-) name=surA;locus_tag=PA0594;replicon_accession=NC_002516.2;product=peptidyl-prolyl cis-trans isomerase SurA	1293	7437	5.7517	51	265.016	51	265.016
PGD103929 cds chromosome:653753-656527(-) name=lptD;locus_tag=PA0595;replicon_accession=NC_002516.2;product=LPS-assembly protein LptD	2775	5105	1.8396	35	84.7434	35	84.7434
PGD103931 cds chromosome:656654-657670(+) locus_tag=PA0596;replicon_accession=NC_002516.2;product=hypothetical protein	1017	2104	2.0688	14	92.4928	14	92.4928
PGD103933 cds chromosome:657667-658341(+) locus_tag=PA0597;replicon_accession=NC_002516.2;product=probable nucleotidyl transferase	675	0	0	0	0	0	0
PGD103935 cds chromosome:658343-659101(+) locus_tag=PA0598;replicon_accession=NC_002516.2;product=hypothetical protein	759	411	0.5415	3	26.5571	3	26.5571
PGD103937 cds chromosome:659102-660163(-) locus_tag=PA0599;replicon_accession=NC_002516.2;product=hypothetical protein	1062	0	0	0	0	0	0
PGD103939 cds chromosome:660315-662708(+) name=agtS;locus_tag=PA0600;replicon_accession=NC_002516.2;product=two-component sensor, AgtS	2394	601	0.251	4	11.2263	4	11.2263
PGD103941 cds chromosome:662754-663386(+) name=agtR;locus_tag=PA0601;replicon_accession=NC_002516.2;product=two-component response regulator, AgtR	633	564	0.891	4	42.4578	4	42.4578
PGD103943 cds chromosome:663515-664549(+) locus_tag=PA0602;replicon_accession=NC_002516.2;product=probable binding protein component of ABC transporter	1035	904	0.8734	6	38.9504	6	38.9504
PGD103945 cds chromosome:664783-665892(+) name=agtA;locus_tag=PA0603;replicon_accession=NC_002516.2;product=AgtA	1110	3446	3.1045	24	145.274	24	145.274
PGD103947 cds chromosome:665948-666994(+) name=agtB;locus_tag=PA0604;replicon_accession=NC_002516.2;product=AgtB	1047	2229	2.1289	15	96.2599	15	96.2599
PGD103949 cds chromosome:667108-668355(+) name=agtC;locus_tag=PA0605;replicon_accession=NC_002516.2;product=AgtC	1248	4629	3.7091	31	166.897	31	166.897
PGD103951 cds chromosome:668461-669291(+) name=agtD;locus_tag=PA0606;replicon_accession=NC_002516.2;product=AgtD	831	872	1.0493	6	48.5122	6	48.5122
PGD103953 cds chromosome:669415-670089(+) name=rpe;locus_tag=PA0607;replicon_accession=NC_002516.2;product=ribulose-phosphate 3-epimerase	675	884	1.3096	6	59.7239	6	59.7239
PGD103955 cds chromosome:670089-670907(+) locus_tag=PA0608;replicon_accession=NC_002516.2;product=probable phosphoglycolate phosphatase	819	716	0.8742	5	41.0192	5	41.0192
PGD103957 cds chromosome:670980-672458(+) name=trpE;locus_tag=PA0609;replicon_accession=NC_002516.2;product=anthranilate synthetase component I	1479	9799	6.6254	67	304.374	67	304.374
PGD103959 cds chromosome:672777-673091(-) name=prtN;locus_tag=PA0610;replicon_accession=NC_002516.2;product=transcriptional regulator PrtN	315	3266	10.3683	22	469.259	22	469.259
PGD103961 cds chromosome:673191-673961(-) name=prtR;locus_tag=PA0611;replicon_accession=NC_002516.2;product=transcriptional regulator PrtR	771	1583	2.0532	11	95.8604	11	95.8604
PGD103963 cds chromosome:674419-674619(+) name=ptrB;locus_tag=PA0612;replicon_accession=NC_002516.2;product=repressor, PtrB	201	0	0	0	0	0	0
PGD103965 cds chromosome:674667-675026(+) locus_tag=PA0613;replicon_accession=NC_002516.2;product=hypothetical protein	360	282	0.7833	2	37.3274	2	37.3274
PGD103967 cds chromosome:675390-675839(+) locus_tag=PA0614;replicon_accession=NC_002516.2;product=hypothetical protein	450	0	0	0	0	0	0
PGD103969 cds chromosome:675861-676376(+) locus_tag=PA0615;replicon_accession=NC_002516.2;product=hypothetical protein	516	0	0	0	0	0	0
PGD103971 cds chromosome:676373-676930(+) locus_tag=PA0616;replicon_accession=NC_002516.2;product=hypothetical protein	558	0	0	0	0	0	0
PGD103973 cds chromosome:677083-677409(+) locus_tag=PA0617;replicon_accession=NC_002516.2;product=probable bacteriophage protein	327	0	0	0	0	0	0
PGD103975 cds chromosome:677406-678293(+) locus_tag=PA0618;replicon_accession=NC_002516.2;product=probable bacteriophage protein	888	0	0	0	0	0	0
PGD103977 cds chromosome:678286-678819(+) locus_tag=PA0619;replicon_accession=NC_002516.2;product=probable bacteriophage protein	534	0	0	0	0	0	0
PGD103979 cds chromosome:678821-680896(+) locus_tag=PA0620;replicon_accession=NC_002516.2;product=probable bacteriophage protein	2076	0	0	0	0	0	0
PGD103981 cds chromosome:680893-681351(+) locus_tag=PA0621;replicon_accession=NC_002516.2;product=conserved hypothetical protein	459	0	0	0	0	0	0
PGD103983 cds chromosome:681394-682554(+) locus_tag=PA0622;replicon_accession=NC_002516.2;product=probable bacteriophage protein	1161	0	0	0	0	0	0
PGD103985 cds chromosome:682567-683070(+) locus_tag=PA0623;replicon_accession=NC_002516.2;product=probable bacteriophage protein	504	0	0	0	0	0	0
PGD103987 cds chromosome:683085-683429(+) locus_tag=PA0624;replicon_accession=NC_002516.2;product=hypothetical protein	345	0	0	0	0	0	0
PGD103989 cds chromosome:683599-685836(+) locus_tag=PA0625;replicon_accession=NC_002516.2;product=hypothetical protein	2238	0	0	0	0	0	0
PGD103991 cds chromosome:685846-686718(+) locus_tag=PA0626;replicon_accession=NC_002516.2;product=hypothetical protein	873	0	0	0	0	0	0
PGD103993 cds chromosome:686693-686899(+) locus_tag=PA0627;replicon_accession=NC_002516.2;product=conserved hypothetical protein	207	0	0	0	0	0	0
PGD103995 cds chromosome:686957-687946(+) locus_tag=PA0628;replicon_accession=NC_002516.2;product=conserved hypothetical protein	990	0	0	0	0	0	0
PGD103997 cds chromosome:687979-688608(+) locus_tag=PA0629;replicon_accession=NC_002516.2;product=conserved hypothetical protein	630	151	0.2397	1	10.665	1	10.665
PGD103999 cds chromosome:688605-688967(+) locus_tag=PA0630;replicon_accession=NC_002516.2;product=hypothetical protein	363	0	0	0	0	0	0
PGD104001 cds chromosome:688964-689221(+) locus_tag=PA0631;replicon_accession=NC_002516.2;product=hypothetical protein	258	0	0	0	0	0	0
PGD104003 cds chromosome:689236-689466(+) locus_tag=PA0632;replicon_accession=NC_002516.2;product=hypothetical protein	231	0	0	0	0	0	0
PGD104005 cds chromosome:689537-690031(+) locus_tag=PA0633;replicon_accession=NC_002516.2;product=hypothetical protein	495	1582	3.196	11	149.31	11	149.31
PGD104007 cds chromosome:690043-690390(+) locus_tag=PA0634;replicon_accession=NC_002516.2;product=hypothetical protein	348	0	0	0	0	0	0
PGD104009 cds chromosome:690420-690674(+) locus_tag=PA0635;replicon_accession=NC_002516.2;product=hypothetical protein	255	122	0.4784	1	26.3488	1	26.3488
PGD104011 cds chromosome:690721-692556(+) locus_tag=PA0636;replicon_accession=NC_002516.2;product=hypothetical protein	1836	755	0.4112	5	18.2978	5	18.2978
PGD104013 cds chromosome:692549-692890(+) locus_tag=PA0637;replicon_accession=NC_002516.2;product=conserved hypothetical protein	342	0	0	0	0	0	0
PGD104015 cds chromosome:692898-693593(+) locus_tag=PA0638;replicon_accession=NC_002516.2;product=probable bacteriophage protein	696	150	0.2155	1	9.6536	1	9.6536
PGD104017 cds chromosome:693596-694366(+) locus_tag=PA0639;replicon_accession=NC_002516.2;product=conserved hypothetical protein	771	0	0	0	0	0	0
PGD104019 cds chromosome:694421-695023(+) locus_tag=PA0640;replicon_accession=NC_002516.2;product=probable bacteriophage protein	603	446	0.7396	3	33.4276	3	33.4276
PGD104021 cds chromosome:695082-698696(+) locus_tag=PA0641;replicon_accession=NC_002516.2;product=probable bacteriophage protein	3615	1638	0.4531	11	20.4449	11	20.4449
PGD104023 cds chromosome:698932-699720(+) locus_tag=PA0642;replicon_accession=NC_002516.2;product=hypothetical protein	789	0	0	0	0	0	0
PGD104025 cds chromosome:699744-700835(+) locus_tag=PA0643;replicon_accession=NC_002516.2;product=hypothetical protein	1092	0	0	0	0	0	0
PGD104027 cds chromosome:700835-701170(+) locus_tag=PA0644;replicon_accession=NC_002516.2;product=hypothetical protein	336	0	0	0	0	0	0
PGD104029 cds chromosome:701151-701381(+) locus_tag=PA0645;replicon_accession=NC_002516.2;product=hypothetical protein	231	0	0	0	0	0	0
PGD104031 cds chromosome:701477-702529(+) locus_tag=PA0646;replicon_accession=NC_002516.2;product=hypothetical protein	1053	151	0.1434	1	6.3808	1	6.3808
PGD104033 cds chromosome:702529-702831(+) locus_tag=PA0647;replicon_accession=NC_002516.2;product=hypothetical protein	303	0	0	0	0	0	0
PGD104035 cds chromosome:702828-703058(+) locus_tag=PA0648;replicon_accession=NC_002516.2;product=hypothetical protein	231	0	0	0	0	0	0
PGD104037 cds chromosome:703477-704082(+) name=trpG;locus_tag=PA0649;replicon_accession=NC_002516.2;product=anthranilate synthase component II	606	2502	4.1287	17	188.485	17	188.485
PGD104039 cds chromosome:704084-705133(+) name=trpD;locus_tag=PA0650;replicon_accession=NC_002516.2;product=anthranilate phosphoribosyltransferase	1050	6096	5.8057	42	268.758	42	268.758
PGD104041 cds chromosome:705130-705966(+) name=trpC;locus_tag=PA0651;replicon_accession=NC_002516.2;product=indole-3-glycerol-phosphate synthase	837	1630	1.9474	11	88.3015	11	88.3015
PGD104043 cds chromosome:706028-706672(-) name=vfr;locus_tag=PA0652;replicon_accession=NC_002516.2;product=transcriptional regulator Vfr	645	4833	7.493	33	343.76	33	343.76
PGD104045 cds chromosome:706944-707366(+) locus_tag=PA0653;replicon_accession=NC_002516.2;product=conserved hypothetical protein	423	754	1.7825	5	79.4201	5	79.4201
PGD104047 cds chromosome:707686-708480(+) name=speD;locus_tag=PA0654;replicon_accession=NC_002516.2;product=S-adenosylmethionine decarboxylase proenzyme	795	3978	5.0038	27	228.19	27	228.19
PGD104049 cds chromosome:708535-709182(-) locus_tag=PA0655;replicon_accession=NC_002516.2;product=hypothetical protein	648	3148	4.858	22	228.112	22	228.112
PGD104051 cds chromosome:709282-709620(-) locus_tag=PA0656;replicon_accession=NC_002516.2;product=probable HIT family protein	339	0	0	0	0	0	0
PGD104053 cds chromosome:709699-711180(+) locus_tag=PA0657;replicon_accession=NC_002516.2;product=probable ATPase	1482	755	0.5094	5	22.6685	5	22.6685
PGD104055 cds chromosome:711220-712020(-) locus_tag=PA0658;replicon_accession=NC_002516.2;product=probable short-chain dehydrogenase	801	451	0.563	3	25.1646	3	25.1646
PGD104057 cds chromosome:712081-713157(-) locus_tag=PA0659;replicon_accession=NC_002516.2;product=hypothetical protein	1077	1158	1.0752	8	49.9086	8	49.9086
PGD104059 cds chromosome:713279-714247(-) locus_tag=PA0660;replicon_accession=NC_002516.2;product=NAD(P)H:quinone reductase	969	601	0.6202	4	27.7356	4	27.7356
PGD104061 cds chromosome:714264-714686(-) locus_tag=PA0661;replicon_accession=NC_002516.2;product=conserved hypothetical protein	423	900	2.1277	6	95.3041	6	95.3041
PGD104063 cds chromosome:714977-716011(+) name=argC;locus_tag=PA0662;replicon_accession=NC_002516.2;product=N-acetyl-gamma-glutamyl-phosphate reductase	1035	1276	1.2329	9	58.4256	9	58.4256
PGD104065 cds chromosome:716011-716730(+) locus_tag=PA0663;replicon_accession=NC_002516.2;product=hypothetical protein	720	1173	1.6292	8	74.6549	8	74.6549
PGD104067 cds chromosome:716731-717153(+) locus_tag=PA0664;replicon_accession=NC_002516.2;product=hypothetical protein	423	754	1.7825	5	79.4201	5	79.4201
PGD104069 cds chromosome:717231-717581(+) locus_tag=PA0665;replicon_accession=NC_002516.2;product=conserved hypothetical protein	351	10059	28.6581	68	1301.67	68	1301.67
PGD104071 cds chromosome:717635-718726(-) locus_tag=PA0666;replicon_accession=NC_002516.2;product=conserved hypothetical protein	1092	1623	1.4863	11	67.6816	11	67.6816
PGD104073 cds chromosome:718729-720072(-) locus_tag=PA0667;replicon_accession=NC_002516.2;product=conserved hypothetical protein	1344	10202	7.5908	70	349.945	70	349.945
PGD104075 cds chromosome:720357-721556(+) name=tyrZ;locus_tag=PA0668;replicon_accession=NC_002516.2;product=tyrosyl-tRNA synthetase 2	1200	12223	10.1858	83	464.727	83	464.727
PGD104077 rrna chromosome:722096-723631(+) locus_tag=PA0668.1;replicon_accession=NC_002516.2;product=16S ribosomal RNA	1536	1095606	713.285	7608	33279.7	7608	33279.7
PGD104079 trna chromosome:723696-723772(+) locus_tag=PA0668.2;replicon_accession=NC_002516.2;product=tRNA-Ile	77	0	0	0	0	0	0
PGD104081 trna chromosome:723801-723876(+) locus_tag=PA0668.3;replicon_accession=NC_002516.2;product=tRNA-Ala	76	0	0	0	0	0	0
PGD104083 rrna chromosome:724104-726994(+) locus_tag=PA0668.4;replicon_accession=NC_002516.2;product=23S ribosomal RNA	2891	5808085	2009.02	39888	92703.2	39888	92703.2
PGD104085 rrna chromosome:727136-727255(+) locus_tag=PA0668.5;replicon_accession=NC_002516.2;product=5S ribosomal RNA	120	110	0.9167	1	55.9912	1	55.9912
PGD104087 cds chromosome:727608-730703(-) locus_tag=PA0669;replicon_accession=NC_002516.2;product=probable DNA polymerase alpha chain	3096	1477	0.4771	10	21.702	10	21.702
PGD104089 cds chromosome:730679-732094(-) locus_tag=PA0670;replicon_accession=NC_002516.2;product=hypothetical protein	1416	274	0.1935	2	9.49	2	9.49
PGD104091 cds chromosome:732102-732653(-) locus_tag=PA0671;replicon_accession=NC_002516.2;product=hypothetical protein	552	0	0	0	0	0	0
PGD104093 cds chromosome:732959-733555(+) name=hemO;locus_tag=PA0672;replicon_accession=NC_002516.2;product=heme oxygenase	597	4094	6.8576	28	315.126	28	315.126
PGD104095 cds chromosome:733673-733993(-) locus_tag=PA0673;replicon_accession=NC_002516.2;product=hypothetical protein	321	1005	3.1308	7	146.519	7	146.519
PGD104097 cds chromosome:734159-734875(+) name=vreA;locus_tag=PA0674;replicon_accession=NC_002516.2;product=VreA	717	300	0.4184	2	18.7418	2	18.7418
PGD104099 cds chromosome:734872-735417(+) name=vreI;locus_tag=PA0675;replicon_accession=NC_002516.2;product=ECF sigma factor, VreI	546	151	0.2766	1	12.3058	1	12.3058
PGD104101 cds chromosome:735487-736446(+) name=vreR;locus_tag=PA0676;replicon_accession=NC_002516.2;product=sigma factor regulator, VreR	960	0	0	0	0	0	0
PGD104103 cds chromosome:736456-737097(-) name=hxcW;locus_tag=PA0677;replicon_accession=NC_002516.2;product=HxcW	642	151	0.2352	1	10.4656	1	10.4656
PGD104105 cds chromosome:737081-737530(-) name=hxcU;locus_tag=PA0678;replicon_accession=NC_002516.2;product=HxcU	450	0	0	0	0	0	0
PGD104107 cds chromosome:737677-738108(+) name=hxcP;locus_tag=PA0679;replicon_accession=NC_002516.2;product=HxcP	432	0	0	0	0	0	0
PGD104109 cds chromosome:738111-738485(-) name=hxcV;locus_tag=PA0680;replicon_accession=NC_002516.2;product=HxcV	375	0	0	0	0	0	0
PGD104111 cds chromosome:738719-739168(+) name=hxcT;locus_tag=PA0681;replicon_accession=NC_002516.2;product=HxcT	450	151	0.3356	1	14.931	1	14.931
PGD104113 cds chromosome:739176-740141(+) name=hxcX;locus_tag=PA0682;replicon_accession=NC_002516.2;product=HxcX	966	134	0.1387	1	6.9554	1	6.9554
PGD104115 cds chromosome:740203-741348(+) name=hxcY;locus_tag=PA0683;replicon_accession=NC_002516.2;product=HxcY	1146	0	0	0	0	0	0
PGD104117 cds chromosome:741335-741928(+) name=hxcZ;locus_tag=PA0684;replicon_accession=NC_002516.2;product=HxcZ	594	0	0	0	0	0	0
PGD104119 cds chromosome:741925-744336(+) name=hxcQ;locus_tag=PA0685;replicon_accession=NC_002516.2;product=HxcQ	2412	408	0.1692	3	8.3569	3	8.3569
PGD104121 cds chromosome:744333-745742(+) name=hxcR;locus_tag=PA0686;replicon_accession=NC_002516.2;product=HxcR	1410	0	0	0	0	0	0
PGD104123 cds chromosome:745742-746956(+) name=hxcS;locus_tag=PA0687;replicon_accession=NC_002516.2;product=HxcS	1215	151	0.1243	1	5.53	1	5.53
PGD104125 cds chromosome:747470-748576(+) name=lapA;locus_tag=PA0688;replicon_accession=NC_002516.2;product=low-molecular-weight alkaline phosphatase A, LapA	1107	787	0.7109	6	36.417	6	36.417
PGD104127 cds chromosome:748662-749774(+) name=lapB;locus_tag=PA0689;replicon_accession=NC_002516.2;product=low-molecular-weight alkaline phosphatase B, LapB	1113	5267	4.7323	36	217.324	36	217.324
PGD104129 cds chromosome:749957-762499(+) name=pdtA;locus_tag=PA0690;replicon_accession=NC_002516.2;product=phosphate depletion regulated TPS partner A, PdtA	12543	2986	0.2381	20	10.7134	20	10.7134
PGD104131 cds chromosome:762891-763493(+) name=phdA;locus_tag=PA0691;replicon_accession=NC_002516.2;product=prevent-host-death protein A	603	0	0	0	0	0	0
PGD104133 cds chromosome:763657-765291(+) name=pdtB;locus_tag=PA0692;replicon_accession=NC_002516.2;product=phosphate depletion regulated TPS partner B, PdtB	1635	134	0.082	1	4.1094	1	4.1094
PGD104135 cds chromosome:765315-767162(+) name=exbB2;locus_tag=PA0693;replicon_accession=NC_002516.2;product=transport protein ExbB2	1848	0	0	0	0	0	0
PGD104137 cds chromosome:767173-767592(+) name=exbD2;locus_tag=PA0694;replicon_accession=NC_002516.2;product=transport protein ExbD	420	0	0	0	0	0	0
PGD104139 cds chromosome:767601-768347(+) locus_tag=PA0695;replicon_accession=NC_002516.2;product=hypothetical protein	747	0	0	0	0	0	0
PGD104141 cds chromosome:768415-770121(+) locus_tag=PA0696;replicon_accession=NC_002516.2;product=hypothetical protein	1707	302	0.1769	2	7.8722	2	7.8722
PGD104143 cds chromosome:770156-770818(+) locus_tag=PA0697;replicon_accession=NC_002516.2;product=hypothetical protein	663	0	0	0	0	0	0
PGD104145 cds chromosome:770847-771326(+) locus_tag=PA0698;replicon_accession=NC_002516.2;product=hypothetical protein	480	0	0	0	0	0	0
PGD104147 cds chromosome:771331-772275(+) locus_tag=PA0699;replicon_accession=NC_002516.2;product=probable peptidyl-prolyl cis-trans isomerase, PpiC-type	945	0	0	0	0	0	0
PGD104149 cds chromosome:772275-772700(+) locus_tag=PA0700;replicon_accession=NC_002516.2;product=hypothetical protein	426	0	0	0	0	0	0
PGD104151 cds chromosome:772710-773696(+) locus_tag=PA0701;replicon_accession=NC_002516.2;product=probable transcriptional regulator	987	0	0	0	0	0	0
PGD104153 cds chromosome:774416-775321(-) locus_tag=PA0702;replicon_accession=NC_002516.2;product=hypothetical protein	906	0	0	0	0	0	0
PGD104155 cds chromosome:775400-776716(-) locus_tag=PA0703;replicon_accession=NC_002516.2;product=probable major facilitator superfamily (MFS) transporter	1317	0	0	0	0	0	0
PGD104157 cds chromosome:776787-778181(-) locus_tag=PA0704;replicon_accession=NC_002516.2;product=probable amidase	1395	149	0.1068	1	4.8164	1	4.8164
PGD104159 cds chromosome:778309-779208(-) name=migA;locus_tag=PA0705;replicon_accession=NC_002516.2;product=alpha-1,6-rhamnosyltransferase MigA	900	3739	4.1544	25	186.637	25	186.637
PGD104161 cds chromosome:779463-780101(-) name=cat;locus_tag=PA0706;replicon_accession=NC_002516.2;product=chloramphenicol acetyltransferase	639	901	1.41	6	63.0886	6	63.0886
PGD104163 cds chromosome:780194-780973(-) name=toxR;locus_tag=PA0707;replicon_accession=NC_002516.2;product=transcriptional regulator ToxR	780	151	0.1936	1	8.614	1	8.614
PGD104165 cds chromosome:781259-782113(-) locus_tag=PA0708;replicon_accession=NC_002516.2;product=probable transcriptional regulator	855	575	0.6725	4	31.4336	4	31.4336
PGD21174454 cds chromosome:782113-782205(-) locus_tag=PA0708.1;replicon_accession=NC_002516.2;product=Uncharacterized protein	93	0	0	0	0	0	0
PGD104167 cds chromosome:782229-782525(+) locus_tag=PA0709;replicon_accession=NC_002516.2;product=hypothetical protein	297	0	0	0	0	0	0
PGD104169 cds chromosome:782570-782965(+) name=gloA2;locus_tag=PA0710;replicon_accession=NC_002516.2;product=lactoylglutathione lyase	396	0	0	0	0	0	0
PGD104171 cds chromosome:783009-783515(-) locus_tag=PA0711;replicon_accession=NC_002516.2;product=hypothetical protein	507	0	0	0	0	0	0
PGD104173 cds chromosome:783576-783833(-) locus_tag=PA0712;replicon_accession=NC_002516.2;product=hypothetical protein	258	0	0	0	0	0	0
PGD104175 cds chromosome:784173-784466(+) locus_tag=PA0713;replicon_accession=NC_002516.2;product=hypothetical protein	294	149	0.5068	1	22.8535	1	22.8535
PGD104177 cds chromosome:784698-785174(+) locus_tag=PA0714;replicon_accession=NC_002516.2;product=hypothetical protein	477	302	0.6331	2	28.1717	2	28.1717
PGD302395 ncrna chromosome:785498-785570(+) name=phrD;locus_tag=PA0714.1;replicon_accession=NC_002516.2;product=PhrD	73	0	0	0	0	0	0
PGD104179 cds chromosome:785969-786925(+) locus_tag=PA0715;replicon_accession=NC_002516.2;product=hypothetical protein	957	0	0	0	0	0	0
PGD104181 cds chromosome:786928-788253(+) locus_tag=PA0716;replicon_accession=NC_002516.2;product=hypothetical protein	1326	0	0	0	0	0	0
PGD152109732 cds chromosome:788545-788808(-) name=pf4r;locus_tag=PA0716.1;replicon_accession=NC_002516.2;product=Pf4 repressor C	264	0	0	0	0	0	0
PGD152109734 cds chromosome:788927-789139(+) name=xisF4;locus_tag=PA0716.2;replicon_accession=NC_002516.2;product=Pf4 prophage excisionase, XisF4	213	0	0	0	0	0	0
PGD104183 cds chromosome:789144-789356(+) locus_tag=PA0717;replicon_accession=NC_002516.2;product=hypothetical protein of bacteriophage Pf1	213	0	0	0	0	0	0
PGD104185 cds chromosome:789360-789650(+) locus_tag=PA0718;replicon_accession=NC_002516.2;product=hypothetical protein of bacteriophage Pf1	291	0	0	0	0	0	0
PGD104187 cds chromosome:789654-790031(+) locus_tag=PA0719;replicon_accession=NC_002516.2;product=hypothetical protein of bacteriophage Pf1	378	0	0	0	0	0	0
PGD104189 cds chromosome:790166-790600(+) locus_tag=PA0720;replicon_accession=NC_002516.2;product=helix destabilizing protein of bacteriophage Pf1	435	0	0	0	0	0	0
PGD104191 cds chromosome:790617-790709(+) locus_tag=PA0721;replicon_accession=NC_002516.2;product=hypothetical protein of bacteriophage Pf1	93	0	0	0	0	0	0
PGD104193 cds chromosome:790722-790973(+) locus_tag=PA0722;replicon_accession=NC_002516.2;product=hypothetical protein of bacteriophage Pf1	252	0	0	0	0	0	0
PGD104195 cds chromosome:790986-791234(+) name=coaB;locus_tag=PA0723;replicon_accession=NC_002516.2;product=coat protein B of bacteriophage Pf1	249	0	0	0	0	0	0
PGD104197 cds chromosome:791370-792632(+) locus_tag=PA0724;replicon_accession=NC_002516.2;product=probable coat protein A of bacteriophage Pf1	1263	0	0	0	0	0	0
PGD104199 cds chromosome:792637-792993(+) locus_tag=PA0725;replicon_accession=NC_002516.2;product=hypothetical protein of bacteriophage Pf1	357	0	0	0	0	0	0
PGD104201 cds chromosome:792997-794271(+) locus_tag=PA0726;replicon_accession=NC_002516.2;product=hypothetical protein of bacteriophage Pf1	1275	0	0	0	0	0	0
PGD104203 cds chromosome:794501-795793(+) locus_tag=PA0727;replicon_accession=NC_002516.2;product=Pf replication initiator protein	1293	0	0	0	0	0	0
PGD104205 cds chromosome:795793-796776(+) locus_tag=PA0728;replicon_accession=NC_002516.2;product=probable bacteriophage integrase	984	0	0	0	0	0	0
PGD104207 cds chromosome:797251-797598(+) locus_tag=PA0729;replicon_accession=NC_002516.2;product=hypothetical protein	348	0	0	0	0	0	0
PGD104209 trna chromosome:797721-797794(-) locus_tag=PA0729.1;replicon_accession=NC_002516.2;product=tRNA-Gly	74	0	0	0	0	0	0
PGD104211 cds chromosome:797925-798827(-) locus_tag=PA0730;replicon_accession=NC_002516.2;product=probable transferase	903	2061	2.2824	14	104.17	14	104.17
PGD104213 cds chromosome:799279-800016(-) locus_tag=PA0731;replicon_accession=NC_002516.2;product=hypothetical protein	738	2823	3.8252	20	182.085	20	182.085
PGD104215 cds chromosome:800096-801139(-) locus_tag=PA0732;replicon_accession=NC_002516.2;product=hypothetical protein	1044	946	0.9061	7	45.0504	7	45.0504
PGD104217 cds chromosome:801275-801967(-) locus_tag=PA0733;replicon_accession=NC_002516.2;product=probable pseudouridylate synthase	693	151	0.2179	1	9.6954	1	9.6954
PGD104219 cds chromosome:801967-802239(-) locus_tag=PA0734;replicon_accession=NC_002516.2;product=hypothetical protein	273	229	0.8388	2	49.223	2	49.223
PGD104221 cds chromosome:802260-803075(-) locus_tag=PA0735;replicon_accession=NC_002516.2;product=hypothetical protein	816	302	0.3701	2	16.468	2	16.468
PGD104223 cds chromosome:803072-804148(-) locus_tag=PA0736;replicon_accession=NC_002516.2;product=hypothetical protein	1077	443	0.4113	3	18.7157	3	18.7157
PGD104225 cds chromosome:804656-805111(+) locus_tag=PA0737;replicon_accession=NC_002516.2;product=hypothetical protein	456	2652	5.8158	18	265.221	18	265.221
PGD104227 cds chromosome:805228-805473(+) locus_tag=PA0738;replicon_accession=NC_002516.2;product=conserved hypothetical protein	246	298	1.2114	2	54.6255	2	54.6255
PGD104229 cds chromosome:805788-806702(-) locus_tag=PA0739;replicon_accession=NC_002516.2;product=probable transcriptional regulator	915	369	0.4033	3	22.0293	3	22.0293
PGD104231 cds chromosome:806805-808781(+) name=sdsA1;locus_tag=PA0740;replicon_accession=NC_002516.2;product=SDS hydrolase SdsA1	1977	870	0.4401	6	20.3913	6	20.3913
PGD104233 cds chromosome:808816-809457(-) locus_tag=PA0741;replicon_accession=NC_002516.2;product=conserved hypothetical protein	642	150	0.2336	1	10.4656	1	10.4656
PGD104235 cds chromosome:809574-809882(-) locus_tag=PA0742;replicon_accession=NC_002516.2;product=hypothetical protein	309	151	0.4887	1	21.7441	1	21.7441
PGD104237 cds chromosome:810275-811171(-) locus_tag=PA0743;replicon_accession=NC_002516.2;product=probable 3-hydroxyisobutyrate dehydrogenase	897	298	0.3322	2	14.9809	2	14.9809
PGD104239 cds chromosome:811283-812386(-) locus_tag=PA0744;replicon_accession=NC_002516.2;product=probable enoyl-CoA hydratase/isomerase	1104	0	0	0	0	0	0
PGD104241 cds chromosome:812445-813263(-) name=dspI;locus_tag=PA0745;replicon_accession=NC_002516.2;product=DspI	819	564	0.6886	4	32.8153	4	32.8153
PGD104243 cds chromosome:813329-814492(-) locus_tag=PA0746;replicon_accession=NC_002516.2;product=probable acyl-CoA dehydrogenase	1164	0	0	0	0	0	0
PGD104245 cds chromosome:814504-816012(-) locus_tag=PA0747;replicon_accession=NC_002516.2;product=probable aldehyde dehydrogenase	1509	1894	1.2551	13	57.8835	13	57.8835
PGD104247 pseudo chromosome:816105-817025(+) name=still frameshift probable transcriptional regulator;locus_tag=PA0748;replicon_accession=NC_002516.2	921	299	0.3246	2	14.5905	2	14.5905
PGD104248 cds chromosome:817082-817903(+) locus_tag=PA0749;replicon_accession=NC_002516.2;product=hypothetical protein	822	1055	1.2835	7	57.2173	7	57.2173
PGD104250 cds chromosome:818003-818698(+) name=ung;locus_tag=PA0750;replicon_accession=NC_002516.2;product=uracil-DNA glycosylase	696	2534	3.6408	17	164.112	17	164.112
PGD104252 cds chromosome:818825-819862(-) locus_tag=PA0751;replicon_accession=NC_002516.2;product=conserved hypothetical protein	1038	444	0.4277	3	19.4189	3	19.4189
PGD104254 cds chromosome:819855-821372(-) locus_tag=PA0752;replicon_accession=NC_002516.2;product=conserved hypothetical protein	1518	586	0.386	4	17.7047	4	17.7047
PGD104256 cds chromosome:821383-821853(-) locus_tag=PA0753;replicon_accession=NC_002516.2;product=hypothetical protein	471	151	0.3206	1	14.2653	1	14.2653
PGD104258 cds chromosome:821902-822885(-) locus_tag=PA0754;replicon_accession=NC_002516.2;product=hypothetical protein	984	231	0.2348	2	13.6564	2	13.6564
PGD104260 cds chromosome:822915-824198(-) name=opdH;locus_tag=PA0755;replicon_accession=NC_002516.2;product=cis-aconitate porin OpdH	1284	1467	1.1425	10	52.3282	10	52.3282
PGD104262 cds chromosome:824409-825080(+) locus_tag=PA0756;replicon_accession=NC_002516.2;product=probable two-component response regulator	672	65	0.0967	1	9.9984	1	9.9984
PGD104264 cds chromosome:825073-826455(+) locus_tag=PA0757;replicon_accession=NC_002516.2;product=probable two-component sensor	1383	128	0.0926	1	4.8582	1	4.8582
PGD104266 cds chromosome:826463-827299(-) locus_tag=PA0758;replicon_accession=NC_002516.2;product=hypothetical protein	837	1837	2.1947	13	104.356	13	104.356
PGD104268 cds chromosome:827400-828344(-) locus_tag=PA0759;replicon_accession=NC_002516.2;product=conserved hypothetical protein	945	451	0.4772	3	21.33	3	21.33
PGD104270 cds chromosome:828617-828871(+) locus_tag=PA0760;replicon_accession=NC_002516.2;product=conserved hypothetical protein	255	1019	3.9961	7	184.441	7	184.441
PGD104272 cds chromosome:829276-830892(-) name=nadB;locus_tag=PA0761;replicon_accession=NC_002516.2;product=L-aspartate oxidase	1617	3905	2.415	27	112.19	27	112.19
PGD104274 cds chromosome:831301-831882(+) name=algU;locus_tag=PA0762;replicon_accession=NC_002516.2;product=sigma factor AlgU	582	53091	91.2216	359	4144.5	359	4144.5
PGD104276 cds chromosome:831914-832498(+) name=mucA;locus_tag=PA0763;replicon_accession=NC_002516.2;product=anti-sigma factor MucA	585	29192	49.9009	199	2285.59	199	2285.59
PGD104278 cds chromosome:832507-833457(+) name=mucB;locus_tag=PA0764;replicon_accession=NC_002516.2;product=negative regulator for alginate biosynthesis MucB	951	3798	3.9937	26	183.693	26	183.693
PGD104280 cds chromosome:833454-833909(+) name=mucC;locus_tag=PA0765;replicon_accession=NC_002516.2;product=positive regulator for alginate biosynthesis MucC	456	141	0.3092	1	14.7345	1	14.7345
PGD104282 cds chromosome:833949-835373(+) name=mucD;locus_tag=PA0766;replicon_accession=NC_002516.2;product=serine protease MucD precursor	1425	8463	5.9389	58	273.473	58	273.473
PGD104284 cds chromosome:835523-837322(+) name=lepA;locus_tag=PA0767;replicon_accession=NC_002516.2;product=GTP-binding protein LepA	1800	16081	8.9339	108	403.136	108	403.136
PGD104286 cds chromosome:837328-838182(+) name=lepB;locus_tag=PA0768;replicon_accession=NC_002516.2;product=signal peptidase I	855	3877	4.5345	26	204.319	26	204.319
PGD104288 cds chromosome:838351-838728(+) locus_tag=PA0769;replicon_accession=NC_002516.2;product=hypothetical protein	378	1189	3.1455	8	142.2	8	142.2
PGD104290 cds chromosome:838725-839414(+) name=rnc;locus_tag=PA0770;replicon_accession=NC_002516.2;product=ribonuclease III	690	1000	1.4493	7	68.1632	7	68.1632
PGD104292 cds chromosome:839407-840324(+) name=era;locus_tag=PA0771;replicon_accession=NC_002516.2;product=GTP-binding protein Era	918	2217	2.415	15	109.787	15	109.787
PGD104294 cds chromosome:840385-841086(+) name=recO;locus_tag=PA0772;replicon_accession=NC_002516.2;product=DNA repair protein RecO	702	0	0	0	0	0	0
PGD104296 cds chromosome:841079-841825(+) name=pdxJ;locus_tag=PA0773;replicon_accession=NC_002516.2;product=pyridoxal phosphate biosynthetic protein PdxJ	747	866	1.1593	6	53.9674	6	53.9674
PGD104298 cds chromosome:841913-842881(-) locus_tag=PA0774;replicon_accession=NC_002516.2;product=conserved hypothetical protein	969	904	0.9329	6	41.6033	6	41.6033
PGD104300 cds chromosome:842878-843618(-) locus_tag=PA0775;replicon_accession=NC_002516.2;product=conserved hypothetical protein	741	1302	1.7571	9	81.6066	9	81.6066
PGD104302 cds chromosome:843723-844295(-) locus_tag=PA0776;replicon_accession=NC_002516.2;product=hypothetical protein	573	586	1.0227	4	46.9036	4	46.9036
PGD104304 cds chromosome:844427-845179(-) locus_tag=PA0777;replicon_accession=NC_002516.2;product=hypothetical protein	753	0	0	0	0	0	0
PGD104306 cds chromosome:845278-845682(-) name=icp;locus_tag=PA0778;replicon_accession=NC_002516.2;product=inhibitor of cysteine peptidase	405	753	1.8593	5	82.9499	5	82.9499
PGD104308 cds chromosome:845793-848192(-) name=asrA;locus_tag=PA0779;replicon_accession=NC_002516.2;product=AsrA	2400	9269	3.8621	63	176.372	63	176.372
PGD104310 cds chromosome:848383-849135(+) name=pruR;locus_tag=PA0780;replicon_accession=NC_002516.2;product=proline utilization regulator	753	1845	2.4502	13	115.998	13	115.998
PGD104312 cds chromosome:849256-851319(-) locus_tag=PA0781;replicon_accession=NC_002516.2;product=hypothetical protein	2064	4707	2.2805	33	107.425	33	107.425
PGD104314 cds chromosome:851783-854965(+) name=putA;locus_tag=PA0782;replicon_accession=NC_002516.2;product=proline dehydrogenase PutA	3183	10339	3.2482	72	151.984	72	151.984
PGD104316 cds chromosome:855277-856797(+) name=putP;locus_tag=PA0783;replicon_accession=NC_002516.2;product=sodium/proline symporter PutP	1521	1922	1.2636	13	57.4268	13	57.4268
PGD104318 cds chromosome:856942-857871(-) locus_tag=PA0784;replicon_accession=NC_002516.2;product=probable transcriptional regulator	930	387	0.4161	3	21.674	3	21.674
PGD104320 cds chromosome:857998-858636(+) name=azoR1;locus_tag=PA0785;replicon_accession=NC_002516.2;product=FMN-dependent NADH-azoreductase 1, AzoR1	639	0	0	0	0	0	0
PGD104322 cds chromosome:858646-858951(+) locus_tag=PA0786;replicon_accession=NC_002516.2;product=probable transporter	306	0	0	0	0	0	0
PGD104324 cds chromosome:859007-860170(+) locus_tag=PA0787;replicon_accession=NC_002516.2;product=hypothetical protein	1164	121	0.104	1	5.7723	1	5.7723
PGD104326 cds chromosome:860175-863300(-) locus_tag=PA0788;replicon_accession=NC_002516.2;product=hypothetical protein	3126	878	0.2809	6	12.8962	6	12.8962
PGD104328 cds chromosome:864095-865510(+) locus_tag=PA0789;replicon_accession=NC_002516.2;product=probable amino acid permease	1416	6821	4.8171	46	218.271	46	218.271
PGD104330 cds chromosome:865636-866451(-) locus_tag=PA0790;replicon_accession=NC_002516.2;product=hypothetical protein	816	0	0	0	0	0	0
PGD104332 cds chromosome:866558-867346(+) locus_tag=PA0791;replicon_accession=NC_002516.2;product=probable transcriptional regulator	789	0	0	0	0	0	0
PGD104334 cds chromosome:867324-868808(-) name=prpD;locus_tag=PA0792;replicon_accession=NC_002516.2;product=propionate catabolic protein PrpD	1485	849	0.5717	6	27.1472	6	27.1472
PGD104336 cds chromosome:868943-870130(-) locus_tag=PA0793;replicon_accession=NC_002516.2;product=hypothetical protein	1188	302	0.2542	2	11.3113	2	11.3113
PGD104338 cds chromosome:870249-872855(-) locus_tag=PA0794;replicon_accession=NC_002516.2;product=probable aconitate hydratase	2607	427	0.1638	3	7.7318	3	7.7318
PGD104340 cds chromosome:872986-874113(-) name=prpC;locus_tag=PA0795;replicon_accession=NC_002516.2;product=citrate synthase 2	1128	2100	1.8617	14	83.3911	14	83.3911
PGD104342 cds chromosome:874206-875102(-) name=prpB;locus_tag=PA0796;replicon_accession=NC_002516.2;product=carboxyphosphonoenolpyruvate phosphonomutase	897	1206	1.3445	8	59.9237	8	59.9237
PGD104344 cds chromosome:875113-875835(-) locus_tag=PA0797;replicon_accession=NC_002516.2;product=probable transcriptional regulator	723	543	0.751	4	37.1726	4	37.1726
PGD104346 cds chromosome:875953-876603(+) name=pmtA;locus_tag=PA0798;replicon_accession=NC_002516.2;product=phospholipid methyltransferase	651	0	0	0	0	0	0
PGD104348 cds chromosome:876617-878608(-) locus_tag=PA0799;replicon_accession=NC_002516.2;product=probable helicase	1992	903	0.4533	7	23.6107	7	23.6107
PGD104350 cds chromosome:879027-879560(+) locus_tag=PA0800;replicon_accession=NC_002516.2;product=hypothetical protein	534	0	0	0	0	0	0
PGD104352 cds chromosome:879557-881077(+) locus_tag=PA0801;replicon_accession=NC_002516.2;product=hypothetical protein	1521	900	0.5917	6	26.5047	6	26.5047
PGD104354 cds chromosome:881077-881400(+) locus_tag=PA0802;replicon_accession=NC_002516.2;product=hypothetical protein	324	150	0.463	1	20.7375	1	20.7375
PGD104356 cds chromosome:881486-881926(+) locus_tag=PA0803;replicon_accession=NC_002516.2;product=hypothetical protein	441	118	0.2676	1	15.2357	1	15.2357
PGD104358 cds chromosome:881958-882779(+) locus_tag=PA0804;replicon_accession=NC_002516.2;product=probable oxidoreductase	822	2510	3.0535	17	138.956	17	138.956
PGD104360 cds chromosome:882989-883216(-) locus_tag=PA0805;replicon_accession=NC_002516.2;product=hypothetical protein	228	49312	216.281	333	9813.19	333	9813.19
PGD104362 cds chromosome:883777-884172(+) locus_tag=PA0806;replicon_accession=NC_002516.2;product=hypothetical protein	396	0	0	0	0	0	0
PGD104364 cds chromosome:884799-885566(+) name=ampDh3;locus_tag=PA0807;replicon_accession=NC_002516.2;product=AmpDh3	768	899	1.1706	6	52.4917	6	52.4917
PGD104366 cds chromosome:885635-886108(+) locus_tag=PA0808;replicon_accession=NC_002516.2;product=hypothetical protein	474	0	0	0	0	0	0
PGD104368 cds chromosome:886160-887476(-) locus_tag=PA0809;replicon_accession=NC_002516.2;product=probable transporter	1317	151	0.1147	1	5.1017	1	5.1017
PGD104370 cds chromosome:887583-888284(-) locus_tag=PA0810;replicon_accession=NC_002516.2;product=probable haloacid dehalogenase	702	151	0.2151	1	9.5711	1	9.5711
PGD104372 cds chromosome:888315-889562(-) locus_tag=PA0811;replicon_accession=NC_002516.2;product=probable major facilitator superfamily (MFS) transporter	1248	120	0.0962	1	5.3838	1	5.3838
PGD104374 cds chromosome:889559-890854(-) locus_tag=PA0812;replicon_accession=NC_002516.2;product=hypothetical protein	1296	151	0.1165	1	5.1844	1	5.1844
PGD104376 cds chromosome:891142-892389(-) locus_tag=PA0813;replicon_accession=NC_002516.2;product=hypothetical protein	1248	0	0	0	0	0	0
PGD104378 cds chromosome:892386-892820(-) locus_tag=PA0814;replicon_accession=NC_002516.2;product=Rid1 subfamily protein	435	0	0	0	0	0	0
PGD104380 cds chromosome:893041-893994(+) locus_tag=PA0815;replicon_accession=NC_002516.2;product=probable transcriptional regulator	954	0	0	0	0	0	0
PGD104382 cds chromosome:893967-894851(-) locus_tag=PA0816;replicon_accession=NC_002516.2;product=probable transcriptional regulator	885	0	0	0	0	0	0
PGD104384 cds chromosome:894952-895377(+) locus_tag=PA0817;replicon_accession=NC_002516.2;product=probable ring-cleaving dioxygenase	426	0	0	0	0	0	0
PGD104386 cds chromosome:895396-895668(-) locus_tag=PA0818;replicon_accession=NC_002516.2;product=hypothetical protein	273	0	0	0	0	0	0
PGD104388 cds chromosome:895824-896117(+) locus_tag=PA0819;replicon_accession=NC_002516.2;product=hypothetical protein	294	0	0	0	0	0	0
PGD104390 cds chromosome:896416-897228(+) locus_tag=PA0820;replicon_accession=NC_002516.2;product=hypothetical protein	813	0	0	0	0	0	0
PGD104392 cds chromosome:897335-898423(-) locus_tag=PA0821;replicon_accession=NC_002516.2;product=hypothetical protein	1089	0	0	0	0	0	0
PGD104394 cds chromosome:898440-898886(-) locus_tag=PA0822;replicon_accession=NC_002516.2;product=hypothetical protein	447	0	0	0	0	0	0
PGD104396 cds chromosome:898908-899141(-) locus_tag=PA0823;replicon_accession=NC_002516.2;product=hypothetical protein	234	0	0	0	0	0	0
PGD104398 cds chromosome:899138-899656(-) locus_tag=PA0824;replicon_accession=NC_002516.2;product=hypothetical protein	519	0	0	0	0	0	0
PGD104400 cds chromosome:899830-900165(-) locus_tag=PA0825;replicon_accession=NC_002516.2;product=hypothetical protein	336	0	0	0	0	0	0
PGD104402 cds chromosome:900408-901046(-) locus_tag=PA0826;replicon_accession=NC_002516.2;product=hypothetical protein	639	0	0	0	0	0	0
PGD104406 tmrna chromosome:901520-901872(-) name=ssrA;locus_tag=PA0826.2;replicon_accession=NC_002516.2;product=tmRNA	353	1259811	3568.87	8515	162073	8515	162073
PGD104404 cds chromosome:901746-901778(-) locus_tag=PA0826.1;replicon_accession=NC_002516.2;product=translated portion of tmRNA gene ssrA	33	0	0	0	0	0	0
PGD104408 cds chromosome:901934-902812(-) locus_tag=PA0827;replicon_accession=NC_002516.2;product=hypothetical protein	879	149	0.1695	1	7.6438	1	7.6438
PGD104410 cds chromosome:902900-903583(+) locus_tag=PA0828;replicon_accession=NC_002516.2;product=probable transcriptional regulator	684	151	0.2208	1	9.823	1	9.823
PGD104412 cds chromosome:903692-904633(+) locus_tag=PA0829;replicon_accession=NC_002516.2;product=probable hydrolase	942	302	0.3206	2	14.2653	2	14.2653
PGD104414 cds chromosome:904768-905601(-) locus_tag=PA0830;replicon_accession=NC_002516.2;product=hypothetical protein	834	752	0.9017	5	40.2814	5	40.2814
PGD104416 cds chromosome:905726-906745(+) name=oruR;locus_tag=PA0831;replicon_accession=NC_002516.2;product=transcriptional regulator OruR	1020	1288	1.2627	9	59.2848	9	59.2848
PGD104418 cds chromosome:906847-907488(+) locus_tag=PA0832;replicon_accession=NC_002516.2;product=conserved hypothetical protein	642	755	1.176	5	52.3282	5	52.3282
PGD104420 cds chromosome:907594-908307(+) locus_tag=PA0833;replicon_accession=NC_002516.2;product=hypothetical protein	714	11886	16.6471	82	771.643	82	771.643
PGD104422 cds chromosome:908377-909291(-) locus_tag=PA0834;replicon_accession=NC_002516.2;product=conserved hypothetical protein	915	2052	2.2426	14	102.803	14	102.803
PGD104424 cds chromosome:909418-911532(-) name=pta;locus_tag=PA0835;replicon_accession=NC_002516.2;product=phosphate acetyltransferase	2115	2303	1.0889	16	50.8289	16	50.8289
PGD104426 cds chromosome:911595-912779(-) name=ackA;locus_tag=PA0836;replicon_accession=NC_002516.2;product=acetate kinase	1185	1471	1.2414	10	56.6999	10	56.6999
PGD191103 ncrna chromosome:912791-912861(+) name=P5;locus_tag=PA0836.1;replicon_accession=NC_002516.2;product=P5	71	0	0	0	0	0	0
PGD104428 cds chromosome:913086-913571(+) name=slyD;locus_tag=PA0837;replicon_accession=NC_002516.2;product=peptidyl-prolyl cis-trans isomerase SlyD	486	16697	34.356	113	1562.22	113	1562.22
PGD104430 cds chromosome:913777-914259(+) locus_tag=PA0838;replicon_accession=NC_002516.2;product=probable glutathione peroxidase	483	4552	9.4244	31	431.236	31	431.236
PGD104432 cds chromosome:914412-915002(+) locus_tag=PA0839;replicon_accession=NC_002516.2;product=probable transcriptional regulator	591	302	0.511	2	22.7375	2	22.7375
PGD104434 cds chromosome:915043-916155(+) locus_tag=PA0840;replicon_accession=NC_002516.2;product=probable oxidoreductase	1113	265	0.2381	2	12.0736	2	12.0736
PGD104436 cds chromosome:916346-917305(+) locus_tag=PA0841;replicon_accession=NC_002516.2;product=hypothetical protein	960	151	0.1573	1	6.9989	1	6.9989
PGD104438 cds chromosome:917309-918529(-) locus_tag=PA0842;replicon_accession=NC_002516.2;product=probable glycosyl transferase	1221	64	0.0524	1	5.5028	1	5.5028
PGD104440 cds chromosome:918617-919240(-) name=plcR;locus_tag=PA0843;replicon_accession=NC_002516.2;product=phospholipase accessory protein PlcR precursor	624	151	0.242	1	10.7675	1	10.7675
PGD104442 cds chromosome:919258-921450(-) name=plcH;locus_tag=PA0844;replicon_accession=NC_002516.2;product=hemolytic phospholipase C precursor	2193	1119	0.5103	8	24.5105	8	24.5105
PGD104444 cds chromosome:921792-923804(-) name=cerN;locus_tag=PA0845;replicon_accession=NC_002516.2;product=CerN	2013	829	0.4118	6	20.0266	6	20.0266
PGD104446 cds chromosome:924182-924922(-) locus_tag=PA0846;replicon_accession=NC_002516.2;product=probable sulfate uptake protein	741	1206	1.6275	8	72.5392	8	72.5392
PGD104448 cds chromosome:925007-927214(-) locus_tag=PA0847;replicon_accession=NC_002516.2;product=diguanylate cyclase	2208	151	0.0684	1	3.043	1	3.043
PGD104450 cds chromosome:927147-927746(+) name=ahpB;locus_tag=PA0848;replicon_accession=NC_002516.2;product=alkyl hydroperoxide reductase , AhpB	600	4412	7.3533	30	335.947	30	335.947
PGD104452 cds chromosome:927880-928830(+) name=trxB2;locus_tag=PA0849;replicon_accession=NC_002516.2;product=thioredoxin reductase 2	951	3935	4.1377	29	204.889	29	204.889
PGD104454 cds chromosome:929084-929503(+) locus_tag=PA0850;replicon_accession=NC_002516.2;product=hypothetical protein	420	0	0	0	0	0	0
PGD104456 cds chromosome:929514-930476(-) locus_tag=PA0851;replicon_accession=NC_002516.2;product=hypothetical protein	963	0	0	0	0	0	0
PGD104458 cds chromosome:930653-931822(-) name=cbpD;locus_tag=PA0852;replicon_accession=NC_002516.2;product=chitin-binding protein CbpD precursor	1170	300	0.2564	2	11.4854	2	11.4854
PGD21174456 cds chromosome:931395-932105(-) locus_tag=PA0852.1;replicon_accession=NC_002516.2;product=Uncharacterized protein	711	0	0	0	0	0	0
PGD104460 cds chromosome:932102-932725(-) locus_tag=PA0853;replicon_accession=NC_002516.2;product=probable oxidoreductase	624	1472	2.359	10	107.675	10	107.675
PGD104462 cds chromosome:932718-934112(-) name=fumC2;locus_tag=PA0854;replicon_accession=NC_002516.2;product=fumarate hydratase	1395	3862	2.7685	27	130.044	27	130.044
PGD104464 cds chromosome:934241-935260(-) locus_tag=PA0855;replicon_accession=NC_002516.2;product=hypothetical protein	1020	0	0	0	0	0	0
PGD104466 cds chromosome:935427-935975(+) locus_tag=PA0856;replicon_accession=NC_002516.2;product=hypothetical protein	549	8719	15.8816	60	734.31	60	734.31
PGD104468 cds chromosome:935989-936294(+) name=bolA;locus_tag=PA0857;replicon_accession=NC_002516.2;product=morphogene protein BolA	306	2109	6.8922	14	307.402	14	307.402
PGD104470 cds chromosome:936459-937397(+) locus_tag=PA0858;replicon_accession=NC_002516.2;product=conserved hypothetical protein	939	5075	5.4047	34	243.284	34	243.284
PGD104472 cds chromosome:937437-938039(+) locus_tag=PA0859;replicon_accession=NC_002516.2;product=hypothetical protein	603	0	0	0	0	0	0
PGD104474 cds chromosome:938032-939822(+) locus_tag=PA0860;replicon_accession=NC_002516.2;product=probable ATP-binding/permease fusion ABC transporter	1791	839	0.4685	6	22.509	6	22.509
PGD104476 cds chromosome:940117-942573(+) name=rbdA;locus_tag=PA0861;replicon_accession=NC_002516.2;product=RbDA	2457	1609	0.6549	11	30.0807	11	30.0807
PGD104478 cds chromosome:942648-943430(+) locus_tag=PA0862;replicon_accession=NC_002516.2;product=hypothetical protein	783	1331	1.6999	9	77.2292	9	77.2292
PGD104480 cds chromosome:943482-944441(-) locus_tag=PA0863;replicon_accession=NC_002516.2;product=probable oxidoreductase	960	0	0	0	0	0	0
PGD104482 cds chromosome:944724-945512(-) locus_tag=PA0864;replicon_accession=NC_002516.2;product=probable transcriptional regulator	789	151	0.1914	1	8.5158	1	8.5158
PGD104484 cds chromosome:945834-946907(+) name=hpd;locus_tag=PA0865;replicon_accession=NC_002516.2;product=4-hydroxyphenylpyruvate dioxygenase	1074	7419	6.9078	51	319.056	51	319.056
PGD104486 cds chromosome:947205-948623(+) name=aroP2;locus_tag=PA0866;replicon_accession=NC_002516.2;product=aromatic amino acid transport protein AroP2	1419	1051	0.7407	7	33.1449	7	33.1449
PGD104488 cds chromosome:948776-949159(+) name=mliC;locus_tag=PA0867;replicon_accession=NC_002516.2;product=membrane-bound lysozyme inhibitor of c-type lysozyme MliC	384	3673	9.5651	25	437.431	25	437.431
PGD104490 cds chromosome:949280-949693(+) locus_tag=PA0868;replicon_accession=NC_002516.2;product=conserved hypothetical protein	414	677	1.6353	5	81.1466	5	81.1466
PGD104492 cds chromosome:949716-950648(-) name=pbpG;locus_tag=PA0869;replicon_accession=NC_002516.2;product=D-alanyl-D-alanine-endopeptidase	933	2963	3.1758	20	144.029	20	144.029
PGD104494 cds chromosome:950962-952161(-) name=phhC;locus_tag=PA0870;replicon_accession=NC_002516.2;product=aromatic amino acid aminotransferase	1200	417	0.3475	3	16.7973	3	16.7973
PGD104496 cds chromosome:952158-952514(-) name=phhB;locus_tag=PA0871;replicon_accession=NC_002516.2;product=pterin-4-alpha-carbinolamine dehydratase	357	1205	3.3754	8	150.565	8	150.565
PGD104498 cds chromosome:952619-953407(-) name=phhA;locus_tag=PA0872;replicon_accession=NC_002516.2;product=phenylalanine-4-hydroxylase	789	8217	10.4144	55	468.367	55	468.367
PGD104500 cds chromosome:953691-955250(+) name=phhR;locus_tag=PA0873;replicon_accession=NC_002516.2;product=transcriptional regulator PhhR	1560	742	0.4756	5	21.5351	5	21.5351
PGD104502 cds chromosome:955456-955722(-) locus_tag=PA0874;replicon_accession=NC_002516.2;product=hypothetical protein	267	447	1.6742	3	75.4937	3	75.4937
PGD104504 cds chromosome:955991-958186(-) locus_tag=PA0875;replicon_accession=NC_002516.2;product=conserved hypothetical protein	2196	151	0.0688	1	3.0596	1	3.0596
PGD104506 cds chromosome:958406-959350(+) locus_tag=PA0876;replicon_accession=NC_002516.2;product=probable transcriptional regulator	945	758	0.8021	5	35.5499	5	35.5499
PGD104508 cds chromosome:959484-960380(-) locus_tag=PA0877;replicon_accession=NC_002516.2;product=probable transcriptional regulator	897	151	0.1683	1	7.4905	1	7.4905
PGD104510 cds chromosome:960497-961324(+) locus_tag=PA0878;replicon_accession=NC_002516.2;product=hypothetical protein	828	0	0	0	0	0	0
PGD104512 cds chromosome:961370-962530(+) locus_tag=PA0879;replicon_accession=NC_002516.2;product=probable acyl-CoA dehydrogenase	1161	151	0.1301	1	5.7872	1	5.7872
PGD104514 cds chromosome:962545-962925(+) locus_tag=PA0880;replicon_accession=NC_002516.2;product=probable ring-cleaving dioxygenase	381	149	0.3911	1	17.635	1	17.635
PGD104516 cds chromosome:962964-964316(+) locus_tag=PA0881;replicon_accession=NC_002516.2;product=hypothetical protein	1353	0	0	0	0	0	0
PGD104518 cds chromosome:964372-965574(+) locus_tag=PA0882;replicon_accession=NC_002516.2;product=hypothetical protein	1203	0	0	0	0	0	0
PGD104520 cds chromosome:965585-966412(+) locus_tag=PA0883;replicon_accession=NC_002516.2;product=probable acyl-CoA lyase beta chain	828	0	0	0	0	0	0
PGD104522 cds chromosome:966526-967521(+) locus_tag=PA0884;replicon_accession=NC_002516.2;product=probable C4-dicarboxylate-binding periplasmic protein	996	1266	1.2711	9	60.7133	9	60.7133
PGD104524 cds chromosome:967570-968208(+) locus_tag=PA0885;replicon_accession=NC_002516.2;product=probable C4-dicarboxylate transporter	639	0	0	0	0	0	0
PGD104526 cds chromosome:968205-969488(+) locus_tag=PA0886;replicon_accession=NC_002516.2;product=probable C4-dicarboxylate transporter	1284	447	0.3481	3	15.6985	3	15.6985
PGD104528 cds chromosome:969670-971625(+) name=acsA;locus_tag=PA0887;replicon_accession=NC_002516.2;product=acetyl-coenzyme A synthetase	1956	8326	4.2566	56	192.362	56	192.362
PGD191105 ncrna chromosome:971858-971972(+) name=P7;locus_tag=PA0887.1;replicon_accession=NC_002516.2;product=P7	115	0	0	0	0	0	0
PGD104530 cds chromosome:972166-972945(+) name=aotJ;locus_tag=PA0888;replicon_accession=NC_002516.2;product=arginine/ornithine binding protein AotJ	780	6669	8.55	46	396.245	46	396.245
PGD104532 cds chromosome:973064-973753(+) name=aotQ;locus_tag=PA0889;replicon_accession=NC_002516.2;product=arginine/ornithine transport protein AotQ	690	0	0	0	0	0	0
PGD104534 cds chromosome:973770-974468(+) name=aotM;locus_tag=PA0890;replicon_accession=NC_002516.2;product=arginine/ornithine transport protein AotM	699	576	0.824	4	38.4489	4	38.4489
PGD104536 cds chromosome:974482-975594(+) locus_tag=PA0891;replicon_accession=NC_002516.2;product=hypothetical protein	1113	150	0.1348	1	6.0368	1	6.0368
PGD104538 cds chromosome:975613-976377(+) name=aotP;locus_tag=PA0892;replicon_accession=NC_002516.2;product=arginine/ornithine transport protein AotP	765	603	0.7882	4	35.1317	4	35.1317
PGD104540 cds chromosome:976410-977399(+) name=argR;locus_tag=PA0893;replicon_accession=NC_002516.2;product=transcriptional regulator ArgR	990	604	0.6101	4	27.1472	4	27.1472
PGD104542 cds chromosome:977420-977743(-) locus_tag=PA0894;replicon_accession=NC_002516.2;product=hypothetical protein	324	0	0	0	0	0	0
PGD104544 cds chromosome:977910-979130(+) name=aruC;locus_tag=PA0895;replicon_accession=NC_002516.2;product=N2-Succinylornithine 5-aminotransferase (SOAT) = N2-acetylornithine 5-aminotransferase (ACOAT)	1221	3438	2.8157	24	132.068	24	132.068
PGD104546 cds chromosome:979329-980345(+) name=aruF;locus_tag=PA0896;replicon_accession=NC_002516.2;product=subunit I of arginine N2-succinyltransferase = ornithine N2-succinyltransferase	1017	1962	1.9292	13	85.8862	13	85.8862
PGD104548 cds chromosome:980357-981379(+) name=aruG;locus_tag=PA0897;replicon_accession=NC_002516.2;product=subunit II of arginine N2-succinyltransferase = ornithine N2-succinyltransferase	1023	302	0.2952	2	13.1358	2	13.1358
PGD104550 cds chromosome:981422-982888(+) name=aruD;locus_tag=PA0898;replicon_accession=NC_002516.2;product=N-Succinylglutamate 5-semialdehyde dehydrogenase	1467	0	0	0	0	0	0
PGD104552 cds chromosome:982885-984231(+) name=aruB;locus_tag=PA0899;replicon_accession=NC_002516.2;product=N2-Succinylarginine dihydrolase	1347	378	0.2806	3	14.9642	3	14.9642
PGD104554 cds chromosome:984245-984535(+) locus_tag=PA0900;replicon_accession=NC_002516.2;product=hypothetical protein	291	1023	3.5155	7	161.624	7	161.624
PGD104556 cds chromosome:984549-985547(+) name=aruE;locus_tag=PA0901;replicon_accession=NC_002516.2;product=N-Succinylglutamate desuccinylase	999	2287	2.2893	16	107.611	16	107.611
PGD104558 cds chromosome:985692-986696(+) locus_tag=PA0902;replicon_accession=NC_002516.2;product=hypothetical protein	1005	876	0.8716	6	40.1131	6	40.1131
PGD104560 cds chromosome:986818-989442(+) name=alaS;locus_tag=PA0903;replicon_accession=NC_002516.2;product=alanyl-tRNA synthetase	2625	15055	5.7352	103	263.638	103	263.638
PGD104562 cds chromosome:989590-990828(+) name=lysC;locus_tag=PA0904;replicon_accession=NC_002516.2;product=aspartate kinase alpha and beta chain	1239	9306	7.5109	65	352.487	65	352.487
PGD104564 cds chromosome:991013-991198(+) name=rsmA;locus_tag=PA0905;replicon_accession=NC_002516.2;product=RsmA	186	27968	150.366	187	6755.06	187	6755.06
PGD104566 trna chromosome:991260-991350(+) locus_tag=PA0905.1;replicon_accession=NC_002516.2;product=tRNA-Ser	91	50	0.5495	1	73.8345	1	73.8345
PGD104568 trna chromosome:991468-991544(+) locus_tag=PA0905.2;replicon_accession=NC_002516.2;product=tRNA-Arg	77	0	0	0	0	0	0
PGD104570 trna chromosome:991656-991732(+) locus_tag=PA0905.3;replicon_accession=NC_002516.2;product=tRNA-Arg	77	0	0	0	0	0	0
PGD104572 cds chromosome:991830-992543(-) name=alpR;locus_tag=PA0906;replicon_accession=NC_002516.2;product=lysis phenotype repressor, AlpR	714	557	0.7801	4	37.6411	4	37.6411
PGD104574 cds chromosome:992714-993244(+) name=alpA;locus_tag=PA0907;replicon_accession=NC_002516.2;product=lysis phenotype activator, AlpA	531	125	0.2354	1	12.6534	1	12.6534
PGD104576 cds chromosome:993409-993783(+) name=alpB;locus_tag=PA0908;replicon_accession=NC_002516.2;product=AlpB	375	0	0	0	0	0	0
PGD104578 cds chromosome:993776-994051(+) name=alpC;locus_tag=PA0909;replicon_accession=NC_002516.2;product=AlpC	276	0	0	0	0	0	0
PGD104580 cds chromosome:994143-994646(+) name=alpD;locus_tag=PA0910;replicon_accession=NC_002516.2;product=AlpD	504	150	0.2976	1	13.3312	1	13.3312
PGD104582 cds chromosome:994699-995151(+) name=alpE;locus_tag=PA0911;replicon_accession=NC_002516.2;product=AlpE	453	103	0.2274	1	14.8321	1	14.8321
PGD104584 cds chromosome:995172-995711(-) locus_tag=PA0912;replicon_accession=NC_002516.2;product=hypothetical protein	540	0	0	0	0	0	0
PGD104586 cds chromosome:996038-997486(+) name=mgtE;locus_tag=PA0913;replicon_accession=NC_002516.2;product=MgtE	1449	8917	6.1539	61	282.854	61	282.854
PGD104588 cds chromosome:997536-997928(-) locus_tag=PA0914;replicon_accession=NC_002516.2;product=hypothetical protein	393	151	0.3842	1	17.0965	1	17.0965
PGD104590 cds chromosome:997921-998382(-) locus_tag=PA0915;replicon_accession=NC_002516.2;product=conserved hypothetical protein	462	146	0.316	1	14.5432	1	14.5432
PGD104592 cds chromosome:998444-999766(-) locus_tag=PA0916;replicon_accession=NC_002516.2;product=conserved hypothetical protein	1323	3546	2.6803	24	121.885	24	121.885
PGD104594 cds chromosome:1000013-1001917(+) name=kup;locus_tag=PA0917;replicon_accession=NC_002516.2;product=potassium uptake protein Kup	1905	3273	1.7181	22	77.5941	22	77.5941
PGD104596 cds chromosome:1001972-1002520(-) locus_tag=PA0918;replicon_accession=NC_002516.2;product=cytochrome b561	549	1274	2.3206	9	110.147	9	110.147
PGD104598 cds chromosome:1002681-1003964(-) locus_tag=PA0919;replicon_accession=NC_002516.2;product=alanyl-phosphatidylglycerol hydrolase	1284	688	0.5358	5	26.1641	5	26.1641
PGD104600 cds chromosome:1003966-1006611(-) locus_tag=PA0920;replicon_accession=NC_002516.2;product=alanyl-phosphatidylglycerol synthase	2646	359	0.1357	3	7.6178	3	7.6178
PGD104602 cds chromosome:1006860-1007219(+) locus_tag=PA0921;replicon_accession=NC_002516.2;product=hypothetical protein	360	302	0.8389	2	37.3274	2	37.3274
PGD104604 cds chromosome:1007234-1007548(-) locus_tag=PA0922;replicon_accession=NC_002516.2;product=hypothetical protein	315	3360	10.6667	23	490.589	23	490.589
PGD104606 trna chromosome:1007727-1007803(-) locus_tag=PA0922.1;replicon_accession=NC_002516.2;product=tRNA-Met	77	0	0	0	0	0	0
PGD104608 cds chromosome:1007950-1008999(+) name=dinB;locus_tag=PA0923;replicon_accession=NC_002516.2;product=DNA Polymerase IV, DinB	1050	756	0.72	6	38.3939	6	38.3939
PGD104610 cds chromosome:1009006-1010934(-) locus_tag=PA0924;replicon_accession=NC_002516.2;product=hypothetical protein	1929	1453	0.7532	10	34.8312	10	34.8312
PGD104612 cds chromosome:1011047-1011454(-) locus_tag=PA0925;replicon_accession=NC_002516.2;product=hypothetical protein	408	699	1.7132	5	82.34	5	82.34
PGD104614 cds chromosome:1011522-1011947(-) locus_tag=PA0926;replicon_accession=NC_002516.2;product=hypothetical protein	426	602	1.4131	4	63.0886	4	63.0886
PGD104616 cds chromosome:1011983-1012972(-) name=ldhA;locus_tag=PA0927;replicon_accession=NC_002516.2;product=D-lactate dehydrogenase (fermentative)	990	300	0.303	2	13.5736	2	13.5736
PGD104618 cds chromosome:1012975-1015752(-) name=gacS;locus_tag=PA0928;replicon_accession=NC_002516.2;product=sensor/response regulator hybrid	2778	3191	1.1487	22	53.2097	22	53.2097
PGD104620 cds chromosome:1015938-1016657(+) locus_tag=PA0929;replicon_accession=NC_002516.2;product=two-component response regulator	720	2254	3.1306	16	149.31	16	149.31
PGD104622 cds chromosome:1016657-1017994(+) locus_tag=PA0930;replicon_accession=NC_002516.2;product=two-component sensor	1338	755	0.5643	5	25.1081	5	25.1081
PGD104624 cds chromosome:1018230-1020458(+) name=pirA;locus_tag=PA0931;replicon_accession=NC_002516.2;product=ferric enterobactin receptor PirA	2229	4006	1.7972	27	81.3869	27	81.3869
PGD104626 cds chromosome:1020708-1021607(+) name=cysM;locus_tag=PA0932;replicon_accession=NC_002516.2;product=cysteine synthase B	900	6447	7.1633	44	328.481	44	328.481
PGD104628 cds chromosome:1021616-1022968(+) name=ygcA;locus_tag=PA0933;replicon_accession=NC_002516.2;product=probable RNA methyltransferase	1353	3185	2.354	22	109.251	22	109.251
PGD104630 cds chromosome:1023053-1025296(+) name=relA;locus_tag=PA0934;replicon_accession=NC_002516.2;product=GTP pyrophosphokinase	2244	9991	4.4523	68	203.604	68	203.604
PGD104632 cds chromosome:1025401-1026231(+) locus_tag=PA0935;replicon_accession=NC_002516.2;product=conserved hypothetical protein	831	2351	2.8291	16	129.366	16	129.366
PGD104634 cds chromosome:1026274-1027212(-) name=lpxO2;locus_tag=PA0936;replicon_accession=NC_002516.2;product=lipopolysaccharide biosynthetic protein LpxO2	939	2851	3.0362	19	135.953	19	135.953
PGD104636 cds chromosome:1027445-1027984(+) locus_tag=PA0937;replicon_accession=NC_002516.2;product=conserved hypothetical protein	540	4833	8.95	33	410.602	33	410.602
PGD104638 cds chromosome:1028172-1029500(+) name=wzz2;locus_tag=PA0938;replicon_accession=NC_002516.2;product=Wzz2	1329	2225	1.6742	15	75.8345	15	75.8345
PGD104640 cds chromosome:1029825-1030151(-) locus_tag=PA0939;replicon_accession=NC_002516.2;product=hypothetical protein	327	150	0.4587	1	20.5472	1	20.5472
PGD104642 cds chromosome:1030157-1030411(-) locus_tag=PA0940;replicon_accession=NC_002516.2;product=hypothetical protein	255	452	1.7725	3	79.0464	3	79.0464
PGD104644 cds chromosome:1030423-1030656(-) locus_tag=PA0941;replicon_accession=NC_002516.2;product=hypothetical protein	234	1300	5.5556	9	258.421	9	258.421
PGD104646 cds chromosome:1030772-1031332(+) locus_tag=PA0942;replicon_accession=NC_002516.2;product=probable transcriptional regulator	561	2812	5.0125	19	227.558	19	227.558
PGD104648 cds chromosome:1031386-1032102(-) locus_tag=PA0943;replicon_accession=NC_002516.2;product=hypothetical protein	717	8694	12.1255	59	552.884	59	552.884
PGD104650 cds chromosome:1032095-1032763(-) name=purN;locus_tag=PA0944;replicon_accession=NC_002516.2;product=phosphoribosylaminoimidazole synthetase	669	1613	2.4111	11	110.476	11	110.476
PGD104652 cds chromosome:1032763-1033824(-) name=purM;locus_tag=PA0945;replicon_accession=NC_002516.2;product=phosphoribosylaminoimidazole synthetase	1062	3062	2.8832	21	132.86	21	132.86
PGD104654 cds chromosome:1034038-1035075(+) locus_tag=PA0946;replicon_accession=NC_002516.2;product=hypothetical protein	1038	755	0.7274	5	32.3648	5	32.3648
PGD104656 cds chromosome:1035277-1035981(+) locus_tag=PA0947;replicon_accession=NC_002516.2;product=conserved hypothetical protein	705	5950	8.4397	41	390.747	41	390.747
PGD104658 cds chromosome:1036158-1036577(-) locus_tag=PA0948;replicon_accession=NC_002516.2;product=hypothetical protein	420	0	0	0	0	0	0
PGD104660 cds chromosome:1036579-1037175(-) name=wrbA;locus_tag=PA0949;replicon_accession=NC_002516.2;product=Trp repressor binding protein WrbA	597	1052	1.7621	7	78.7815	7	78.7815
PGD104662 cds chromosome:1037172-1037525(-) locus_tag=PA0950;replicon_accession=NC_002516.2;product=probable arsenate reductase	354	1138	3.2147	8	151.84	8	151.84
PGD104664 cds chromosome:1037650-1038885(+) locus_tag=PA0951;replicon_accession=NC_002516.2;product=probable ribonuclease	1236	5141	4.1594	35	190.261	35	190.261
PGD104666 cds chromosome:1039240-1039623(-) locus_tag=PA0952;replicon_accession=NC_002516.2;product=hypothetical protein	384	450	1.1719	3	52.4917	3	52.4917
PGD104668 cds chromosome:1039968-1040432(+) locus_tag=PA0953;replicon_accession=NC_002516.2;product=probable thioredoxin	465	1023	2.2	7	101.145	7	101.145
PGD104670 cds chromosome:1040432-1040707(+) locus_tag=PA0954;replicon_accession=NC_002516.2;product=probable acylphosphatase	276	270	0.9783	2	48.688	2	48.688
PGD104672 cds chromosome:1040724-1041680(-) locus_tag=PA0955;replicon_accession=NC_002516.2;product=hypothetical protein	957	2954	3.0867	20	140.417	20	140.417
PGD104674 cds chromosome:1041689-1043404(-) name=proS;locus_tag=PA0956;replicon_accession=NC_002516.2;product=prolyl-tRNA synthetase	1716	8791	5.123	60	234.928	60	234.928
PGD104676 cds chromosome:1043512-1043919(+) locus_tag=PA0957;replicon_accession=NC_002516.2;product=hypothetical protein	408	695	1.7034	5	82.34	5	82.34
PGD104678 cds chromosome:1043983-1045314(-) name=oprD;locus_tag=PA0958;replicon_accession=NC_002516.2;product=Basic amino acid, basic peptide and imipenem outer membrane porin OprD precursor	1332	2987	2.2425	20	100.885	20	100.885
PGD104680 cds chromosome:1045832-1046461(+) locus_tag=PA0959;replicon_accession=NC_002516.2;product=hypothetical protein	630	2372	3.7651	18	191.97	18	191.97
PGD104682 cds chromosome:1046462-1046671(+) locus_tag=PA0960;replicon_accession=NC_002516.2;product=hypothetical protein	210	598	2.8476	4	127.98	4	127.98
PGD104684 cds chromosome:1046720-1046911(-) locus_tag=PA0961;replicon_accession=NC_002516.2;product=probable cold-shock protein	192	104	0.5417	1	34.9945	1	34.9945
PGD104686 cds chromosome:1047549-1048019(-) name=dps;locus_tag=PA0962;replicon_accession=NC_002516.2;product=DNA-binding protein from starved cells, Dps	471	11925	25.3185	81	1155.49	81	1155.49
PGD104688 cds chromosome:1048459-1050234(+) name=aspS;locus_tag=PA0963;replicon_accession=NC_002516.2;product=aspartyl-tRNA synthetase	1776	8239	4.6391	56	211.858	56	211.858
PGD104690 cds chromosome:1050301-1051047(+) name=pmpR;locus_tag=PA0964;replicon_accession=NC_002516.2;product=pqsR-mediated PQS regulator, PmpR	747	6347	8.4967	43	386.766	43	386.766
PGD104692 cds chromosome:1051132-1051656(+) name=ruvC;locus_tag=PA0965;replicon_accession=NC_002516.2;product=Holliday junction resolvase RuvC	525	754	1.4362	5	63.9899	5	63.9899
PGD104694 cds chromosome:1051673-1052278(+) name=ruvA;locus_tag=PA0966;replicon_accession=NC_002516.2;product=Holliday junction DNA helicase RuvA	606	5344	8.8185	36	399.145	36	399.145
PGD104696 cds chromosome:1052289-1053347(+) name=ruvB;locus_tag=PA0967;replicon_accession=NC_002516.2;product=Holliday junction DNA helicase RuvB	1059	3395	3.2059	23	145.926	23	145.926
PGD104698 cds chromosome:1053400-1053846(+) locus_tag=PA0968;replicon_accession=NC_002516.2;product=conserved hypothetical protein	447	4467	9.9933	31	465.967	31	465.967
PGD104700 cds chromosome:1053848-1054543(+) name=tolQ;locus_tag=PA0969;replicon_accession=NC_002516.2;product=TolQ protein	696	10583	15.2055	73	704.716	73	704.716
PGD104702 cds chromosome:1054566-1055006(+) name=tolR;locus_tag=PA0970;replicon_accession=NC_002516.2;product=TolR protein	441	5679	12.8776	39	594.192	39	594.192
PGD104704 cds chromosome:1055009-1056052(+) name=tolA;locus_tag=PA0971;replicon_accession=NC_002516.2;product=TolA protein	1044	25135	24.0757	172	1106.95	172	1106.95
PGD104706 cds chromosome:1056049-1057347(+) name=tolB;locus_tag=PA0972;replicon_accession=NC_002516.2;product=TolB protein	1299	13439	10.3457	92	475.86	92	475.86
PGD104708 cds chromosome:1057400-1057906(+) name=oprL;locus_tag=PA0973;replicon_accession=NC_002516.2;product=Peptidoglycan associated lipoprotein OprL precursor	507	22230	43.8462	150	1987.85	150	1987.85
PGD104710 cds chromosome:1057916-1058740(+) locus_tag=PA0974;replicon_accession=NC_002516.2;product=conserved hypothetical protein	825	7656	9.28	52	423.497	52	423.497
PGD104712 cds chromosome:1058812-1059606(+) locus_tag=PA0975;replicon_accession=NC_002516.2;product=probable radical activating enzyme	795	3007	3.7824	20	169.03	20	169.03
PGD104714 cds chromosome:1059622-1060296(+) locus_tag=PA0976;replicon_accession=NC_002516.2;product=conserved hypothetical protein	675	694	1.0281	5	49.7699	5	49.7699
PGD104716 trna chromosome:1060356-1060431(+) locus_tag=PA0976.1;replicon_accession=NC_002516.2;product=tRNA-Lys	76	0	0	0	0	0	0
PGD104718 cds chromosome:1060510-1060833(-) locus_tag=PA0977;replicon_accession=NC_002516.2;product=hypothetical protein	324	0	0	0	0	0	0
PGD104720 cds chromosome:1061207-1062034(-) locus_tag=PA0978;replicon_accession=NC_002516.2;product=conserved hypothetical protein	828	892	1.0773	6	48.688	6	48.688
PGD104722 cds chromosome:1062061-1062369(-) locus_tag=PA0979;replicon_accession=NC_002516.2;product=conserved hypothetical protein	309	0	0	0	0	0	0
PGD104724 cds chromosome:1062601-1062885(+) locus_tag=PA0980;replicon_accession=NC_002516.2;product=hypothetical protein	285	0	0	0	0	0	0
PGD104726 cds chromosome:1062921-1063544(+) locus_tag=PA0981;replicon_accession=NC_002516.2;product=hypothetical protein	624	0	0	0	0	0	0
PGD104728 cds chromosome:1064555-1065103(-) locus_tag=PA0982;replicon_accession=NC_002516.2;product=hypothetical protein	549	0	0	0	0	0	0
PGD104730 cds chromosome:1065138-1065425(+) locus_tag=PA0983;replicon_accession=NC_002516.2;product=conserved hypothetical protein	288	0	0	0	0	0	0
PGD104732 cds chromosome:1065970-1066296(+) locus_tag=PA0984;replicon_accession=NC_002516.2;product=colicin immunity protein	327	0	0	0	0	0	0
PGD104734 cds chromosome:1066321-1067817(-) name=pyoS5;locus_tag=PA0985;replicon_accession=NC_002516.2;product=pyocin S5	1497	0	0	0	0	0	0
PGD104736 cds chromosome:1068193-1068456(+) locus_tag=PA0986;replicon_accession=NC_002516.2;product=conserved hypothetical protein	264	0	0	0	0	0	0
PGD104738 cds chromosome:1068489-1069331(+) locus_tag=PA0987;replicon_accession=NC_002516.2;product=conserved hypothetical protein	843	0	0	0	0	0	0
PGD104740 cds chromosome:1069769-1070173(+) locus_tag=PA0988;replicon_accession=NC_002516.2;product=hypothetical protein	405	2029	5.0099	14	232.26	14	232.26
PGD104742 cds chromosome:1070294-1070854(-) locus_tag=PA0989;replicon_accession=NC_002516.2;product=hypothetical protein	561	697	1.2424	5	59.8836	5	59.8836
PGD104744 cds chromosome:1071239-1071877(-) locus_tag=PA0990;replicon_accession=NC_002516.2;product=conserved hypothetical protein	639	722	1.1299	5	52.5739	5	52.5739
PGD104746 cds chromosome:1072462-1072839(+) name=hptA;locus_tag=PA0991;replicon_accession=NC_002516.2;product=Histidine phosphotransfer protein HptA	378	724	1.9153	5	88.8749	5	88.8749
PGD104748 cds chromosome:1073285-1073902(+) name=cupC1;locus_tag=PA0992;replicon_accession=NC_002516.2;product=fimbrial subunit CupC1	618	1836	2.9709	13	141.337	13	141.337
PGD104750 cds chromosome:1073960-1074673(+) name=cupC2;locus_tag=PA0993;replicon_accession=NC_002516.2;product=chaperone CupC2	714	291	0.4076	2	18.8206	2	18.8206
PGD104752 cds chromosome:1074784-1077303(+) name=cupC3;locus_tag=PA0994;replicon_accession=NC_002516.2;product=usher CupC3	2520	2212	0.8778	15	39.9937	15	39.9937
PGD104754 cds chromosome:1077383-1077904(-) name=ogt;locus_tag=PA0995;replicon_accession=NC_002516.2;product=methylated-DNA--protein-cysteine methyltransferase	522	2100	4.023	14	180.202	14	180.202
PGD104756 cds chromosome:1078462-1080015(+) name=pqsA;locus_tag=PA0996;replicon_accession=NC_002516.2;product=PqsA	1554	302	0.1943	2	8.6473	2	8.6473
PGD104758 cds chromosome:1080009-1080860(+) name=pqsB;locus_tag=PA0997;replicon_accession=NC_002516.2;product=PqsB	852	149	0.1749	1	7.8861	1	7.8861
PGD104760 cds chromosome:1080853-1081899(+) name=pqsC;locus_tag=PA0998;replicon_accession=NC_002516.2;product=PqsC	1047	151	0.1442	1	6.4173	1	6.4173
PGD104762 cds chromosome:1081942-1082955(+) name=pqsD;locus_tag=PA0999;replicon_accession=NC_002516.2;product=3-oxoacyl-[acyl-carrier-protein] synthase III	1014	148	0.146	1	6.6262	1	6.6262
PGD104764 cds chromosome:1082949-1083854(+) name=pqsE;locus_tag=PA1000;replicon_accession=NC_002516.2;product=Quinolone signal response protein	906	151	0.1667	1	7.416	1	7.416
PGD104766 cds chromosome:1083972-1085564(+) name=phnA;locus_tag=PA1001;replicon_accession=NC_002516.2;product=anthranilate synthase component I	1593	111	0.0697	1	4.2178	1	4.2178
PGD104768 cds chromosome:1085542-1086144(+) name=phnB;locus_tag=PA1002;replicon_accession=NC_002516.2;product=anthranilate synthase component II	603	0	0	0	0	0	0
PGD104770 cds chromosome:1086097-1087095(-) name=mvfR;locus_tag=PA1003;replicon_accession=NC_002516.2;product=Transcriptional regulator MvfR	999	1440	1.4414	10	67.2567	10	67.2567
PGD104772 cds chromosome:1087843-1088901(+) name=nadA;locus_tag=PA1004;replicon_accession=NC_002516.2;product=quinolinate synthetase A	1059	4255	4.0179	29	183.994	29	183.994
PGD104774 cds chromosome:1089010-1090443(-) locus_tag=PA1005;replicon_accession=NC_002516.2;product=conserved hypothetical protein	1434	2493	1.7385	17	79.6527	17	79.6527
PGD104776 cds chromosome:1090606-1090857(+) locus_tag=PA1006;replicon_accession=NC_002516.2;product=Protein PA1006	252	451	1.7897	3	79.9874	3	79.9874
PGD104778 cds chromosome:1090891-1091964(+) locus_tag=PA1007;replicon_accession=NC_002516.2;product=conserved hypothetical protein	1074	2778	2.5866	19	118.864	19	118.864
PGD104780 cds chromosome:1092025-1092498(-) name=bcp;locus_tag=PA1008;replicon_accession=NC_002516.2;product=bacterioferritin comigratory protein	474	2870	6.0549	20	283.5	20	283.5
PGD104782 cds chromosome:1092510-1093067(-) locus_tag=PA1009;replicon_accession=NC_002516.2;product=hypothetical protein	558	593	1.0627	4	48.1644	4	48.1644
PGD104784 cds chromosome:1093251-1094129(+) name=dapA;locus_tag=PA1010;replicon_accession=NC_002516.2;product=dihydrodipicolinate synthase	879	6661	7.5779	47	359.261	47	359.261
PGD104786 cds chromosome:1094147-1095337(+) locus_tag=PA1011;replicon_accession=NC_002516.2;product=hypothetical protein	1191	5579	4.6843	38	214.374	38	214.374
PGD104788 cds chromosome:1095276-1096034(+) locus_tag=PA1012;replicon_accession=NC_002516.2;product=conserved hypothetical protein	759	3682	4.8511	25	221.309	25	221.309
PGD104790 cds chromosome:1096063-1096773(+) name=purC;locus_tag=PA1013;replicon_accession=NC_002516.2;product=phosphoribosylaminoimidazole-succinocarboxamide synthase	711	7071	9.9451	48	453.599	48	453.599
PGD104792 trna chromosome:1096867-1096956(+) locus_tag=PA1013.1;replicon_accession=NC_002516.2;product=tRNA-Ser	90	0	0	0	0	0	0
PGD104794 cds chromosome:1097296-1098288(+) name=wapB;locus_tag=PA1014;replicon_accession=NC_002516.2;product=1,2-glucosyltransferase WapB	993	150	0.1511	1	6.7663	1	6.7663
PGD104796 cds chromosome:1098328-1099128(-) locus_tag=PA1015;replicon_accession=NC_002516.2;product=probable transcriptional regulator	801	581	0.7253	4	33.5528	4	33.5528
PGD104798 cds chromosome:1099669-1100820(+) locus_tag=PA1016;replicon_accession=NC_002516.2;product=hypothetical protein	1152	0	0	0	0	0	0
PGD104800 cds chromosome:1100930-1103077(+) name=pauA;locus_tag=PA1017;replicon_accession=NC_002516.2;product=pimeloyl-CoA synthetase	2148	301	0.1401	2	6.256	2	6.256
PGD104802 cds chromosome:1103061-1103927(+) locus_tag=PA1018;replicon_accession=NC_002516.2;product=hypothetical protein	867	0	0	0	0	0	0
PGD104804 cds chromosome:1104009-1105364(+) name=mucK;locus_tag=PA1019;replicon_accession=NC_002516.2;product=cis,cis-muconate transporter MucK	1356	302	0.2227	2	9.9099	2	9.9099
PGD104806 cds chromosome:1105888-1107000(+) locus_tag=PA1020;replicon_accession=NC_002516.2;product=probable acyl-CoA dehydrogenase	1113	0	0	0	0	0	0
PGD104808 cds chromosome:1107000-1107761(+) locus_tag=PA1021;replicon_accession=NC_002516.2;product=probable enoyl-CoA hydratase/isomerase	762	0	0	0	0	0	0
PGD104810 cds chromosome:1107763-1108908(+) locus_tag=PA1022;replicon_accession=NC_002516.2;product=probable acyl-CoA dehydrogenase	1146	256	0.2234	2	11.7259	2	11.7259
PGD104812 cds chromosome:1108949-1109866(+) locus_tag=PA1023;replicon_accession=NC_002516.2;product=probable short-chain dehydrogenase	918	0	0	0	0	0	0
PGD104814 cds chromosome:1109882-1110868(+) locus_tag=PA1024;replicon_accession=NC_002516.2;product=NADH:quinone reductase	987	144	0.1459	1	6.8074	1	6.8074
PGD104816 cds chromosome:1110947-1112197(+) locus_tag=PA1025;replicon_accession=NC_002516.2;product=probable porin	1251	142	0.1135	1	5.3709	1	5.3709
PGD104818 cds chromosome:1112574-1113050(-) locus_tag=PA1026;replicon_accession=NC_002516.2;product=hypothetical protein	477	0	0	0	0	0	0
PGD104820 cds chromosome:1113129-1114718(+) name=amaB;locus_tag=PA1027;replicon_accession=NC_002516.2;product=delta1-Piperideine-6-carboxylate dehydrogenase	1590	882	0.5547	6	25.3545	6	25.3545
PGD104822 cds chromosome:1114774-1116060(+) name=amaA;locus_tag=PA1028;replicon_accession=NC_002516.2;product=L-Pipecolate oxidase	1287	0	0	0	0	0	0
PGD104824 cds chromosome:1116213-1116500(+) locus_tag=PA1029;replicon_accession=NC_002516.2;product=hypothetical protein	288	451	1.566	3	69.989	3	69.989
PGD104826 cds chromosome:1116635-1117390(+) locus_tag=PA1030;replicon_accession=NC_002516.2;product=hypothetical protein	756	1152	1.5238	8	71.0999	8	71.0999
PGD191107 ncrna chromosome:1117532-1117609(+) name=P8;locus_tag=PA1030.1;replicon_accession=NC_002516.2;product=P8	78	0	0	0	0	0	0
PGD104828 cds chromosome:1118158-1119519(+) locus_tag=PA1031;replicon_accession=NC_002516.2;product=conserved hypothetical protein	1362	1648	1.21	11	54.2646	11	54.2646
PGD104830 cds chromosome:1119674-1122217(-) name=quiP;locus_tag=PA1032;replicon_accession=NC_002516.2;product=QuiP	2544	3190	1.2539	22	58.104	22	58.104
PGD104832 cds chromosome:1122340-1122981(-) locus_tag=PA1033;replicon_accession=NC_002516.2;product=probable glutathione S-transferase	642	1615	2.5156	11	115.122	11	115.122
PGD104834 cds chromosome:1123148-1123348(-) locus_tag=PA1034;replicon_accession=NC_002516.2;product=hypothetical protein	201	1795	8.9303	13	434.558	13	434.558
PGD104836 cds chromosome:1123356-1123850(-) locus_tag=PA1035;replicon_accession=NC_002516.2;product=hypothetical protein	495	5361	10.8303	37	502.224	37	502.224
PGD104838 cds chromosome:1124165-1124725(+) locus_tag=PA1036;replicon_accession=NC_002516.2;product=hypothetical protein	561	808	1.4403	6	71.8603	6	71.8603
PGD104840 cds chromosome:1124845-1125465(-) locus_tag=PA1037;replicon_accession=NC_002516.2;product=conserved hypothetical protein	621	150	0.2415	1	10.8195	1	10.8195
PGD104842 cds chromosome:1125548-1125865(-) locus_tag=PA1038;replicon_accession=NC_002516.2;product=hypothetical protein	318	0	0	0	0	0	0
PGD104844 cds chromosome:1125865-1126338(-) locus_tag=PA1039;replicon_accession=NC_002516.2;product=conserved hypothetical protein	474	109	0.23	1	14.175	1	14.175
PGD104846 cds chromosome:1126341-1126838(-) locus_tag=PA1040;replicon_accession=NC_002516.2;product=hypothetical protein	498	1143	2.2952	8	107.935	8	107.935
PGD104848 cds chromosome:1126969-1127601(+) locus_tag=PA1041;replicon_accession=NC_002516.2;product=probable outer membrane protein precursor	633	1471	2.3239	10	106.144	10	106.144
PGD104850 cds chromosome:1127717-1128016(+) locus_tag=PA1042;replicon_accession=NC_002516.2;product=conserved hypothetical protein	300	280	0.9333	2	44.7929	2	44.7929
PGD104852 cds chromosome:1128009-1128818(+) locus_tag=PA1043;replicon_accession=NC_002516.2;product=hypothetical protein	810	365	0.4506	3	24.885	3	24.885
PGD104854 cds chromosome:1128857-1129321(-) locus_tag=PA1044;replicon_accession=NC_002516.2;product=hypothetical protein	465	118	0.2538	1	14.4493	1	14.4493
PGD104856 cds chromosome:1129451-1131595(+) locus_tag=PA1045;replicon_accession=NC_002516.2;product=hypothetical protein	2145	2494	1.1627	17	53.2503	17	53.2503
PGD104858 cds chromosome:1131674-1133947(+) locus_tag=PA1046;replicon_accession=NC_002516.2;product=hypothetical protein	2274	843	0.3707	6	17.7281	6	17.7281
PGD104860 cds chromosome:1134024-1135202(+) locus_tag=PA1047;replicon_accession=NC_002516.2;product=probable esterase	1179	2088	1.771	14	79.7839	14	79.7839
PGD104862 cds chromosome:1135408-1136289(+) locus_tag=PA1048;replicon_accession=NC_002516.2;product=probable outer membrane protein precursor	882	14849	16.8356	102	777.02	102	777.02
PGD104864 cds chromosome:1136388-1137035(+) name=pdxH;locus_tag=PA1049;replicon_accession=NC_002516.2;product=pyridoxine 5'-phosphate oxidase	648	969	1.4954	7	72.5811	7	72.5811
PGD104866 cds chromosome:1137043-1138155(+) locus_tag=PA1050;replicon_accession=NC_002516.2;product=conserved hypothetical protein	1113	150	0.1348	1	6.0368	1	6.0368
PGD104868 cds chromosome:1138314-1139672(+) locus_tag=PA1051;replicon_accession=NC_002516.2;product=probable transporter	1359	1677	1.234	12	59.3284	12	59.3284
PGD104870 cds chromosome:1139714-1140859(+) locus_tag=PA1052;replicon_accession=NC_002516.2;product=conserved hypothetical protein	1146	0	0	0	0	0	0
PGD104872 cds chromosome:1141268-1141732(+) locus_tag=PA1053;replicon_accession=NC_002516.2;product=conserved hypothetical protein	465	7928	17.0495	56	809.163	56	809.163
PGD104874 cds chromosome:1142061-1144862(+) name=shaA;locus_tag=PA1054;replicon_accession=NC_002516.2;product=ShaA	2802	1680	0.5996	12	28.7749	12	28.7749
PGD104876 cds chromosome:1144862-1145200(+) name=shaB;locus_tag=PA1055;replicon_accession=NC_002516.2;product=ShaB	339	137	0.4041	1	19.8199	1	19.8199
PGD104878 cds chromosome:1145197-1146696(+) name=shaC;locus_tag=PA1056;replicon_accession=NC_002516.2;product=ShaC	1500	150	0.1	1	4.4793	1	4.4793
PGD104880 cds chromosome:1146693-1147217(+) name=shaD;locus_tag=PA1057;replicon_accession=NC_002516.2;product=ShaD	525	448	0.8533	3	38.3939	3	38.3939
PGD104882 cds chromosome:1147202-1147471(+) name=shaE;locus_tag=PA1058;replicon_accession=NC_002516.2;product=ShaE	270	0	0	0	0	0	0
PGD104884 cds chromosome:1147468-1147815(+) name=shaF;locus_tag=PA1059;replicon_accession=NC_002516.2;product=ShaF	348	0	0	0	0	0	0
PGD104886 cds chromosome:1147928-1148833(+) locus_tag=PA1060;replicon_accession=NC_002516.2;product=hypothetical protein	906	134	0.1479	1	7.416	1	7.416
PGD104888 cds chromosome:1148844-1149941(+) locus_tag=PA1061;replicon_accession=NC_002516.2;product=conserved hypothetical protein	1098	0	0	0	0	0	0
PGD104890 cds chromosome:1149952-1150473(+) locus_tag=PA1062;replicon_accession=NC_002516.2;product=hypothetical protein	522	563	1.0785	4	51.4861	4	51.4861
PGD104892 cds chromosome:1150470-1150721(+) locus_tag=PA1063;replicon_accession=NC_002516.2;product=hypothetical protein	252	601	2.3849	4	106.65	4	106.65
PGD104894 cds chromosome:1150750-1151415(-) locus_tag=PA1064;replicon_accession=NC_002516.2;product=hypothetical protein	666	1313	1.9715	9	90.7965	9	90.7965
PGD104896 cds chromosome:1151435-1151908(+) locus_tag=PA1065;replicon_accession=NC_002516.2;product=conserved hypothetical protein	474	302	0.6371	2	28.35	2	28.35
PGD104898 cds chromosome:1151919-1152575(-) locus_tag=PA1066;replicon_accession=NC_002516.2;product=probable short-chain dehydrogenase	657	1486	2.2618	10	102.267	10	102.267
PGD104900 cds chromosome:1152624-1153538(+) locus_tag=PA1067;replicon_accession=NC_002516.2;product=probable transcriptional regulator	915	0	0	0	0	0	0
PGD104902 cds chromosome:1153637-1155547(+) locus_tag=PA1068;replicon_accession=NC_002516.2;product=probable heat shock protein (hsp90 family)	1911	2140	1.1198	15	52.7389	15	52.7389
PGD104904 cds chromosome:1155584-1157878(+) locus_tag=PA1069;replicon_accession=NC_002516.2;product=hypothetical protein	2295	2135	0.9303	15	43.9146	15	43.9146
PGD104906 cds chromosome:1157954-1158655(-) name=braG;locus_tag=PA1070;replicon_accession=NC_002516.2;product=branched-chain amino acid transport protein BraG	702	0	0	0	0	0	0
PGD104908 cds chromosome:1158658-1159425(-) name=braF;locus_tag=PA1071;replicon_accession=NC_002516.2;product=branched-chain amino acid transport protein BraF	768	301	0.3919	2	17.4972	2	17.4972
PGD104910 cds chromosome:1159422-1160675(-) name=braE;locus_tag=PA1072;replicon_accession=NC_002516.2;product=branched-chain amino acid transport protein BraE	1254	297	0.2368	2	10.716	2	10.716
PGD104912 cds chromosome:1160672-1161595(-) name=braD;locus_tag=PA1073;replicon_accession=NC_002516.2;product=branched-chain amino acid transport protein BraD	924	450	0.487	3	21.8147	3	21.8147
PGD104914 cds chromosome:1161856-1162977(-) name=braC;locus_tag=PA1074;replicon_accession=NC_002516.2;product=branched-chain amino acid transport protein BraC	1122	6108	5.4439	42	251.511	42	251.511
PGD104916 cds chromosome:1163276-1163593(+) locus_tag=PA1075;replicon_accession=NC_002516.2;product=hypothetical protein	318	904	2.8428	6	126.772	6	126.772
PGD104918 cds chromosome:1163660-1164022(+) locus_tag=PA1076;replicon_accession=NC_002516.2;product=hypothetical protein	363	5867	16.1625	39	721.87	39	721.87
PGD104920 cds chromosome:1164275-1164682(+) name=flgB;locus_tag=PA1077;replicon_accession=NC_002516.2;product=flagellar basal-body rod protein FlgB	408	299	0.7328	2	32.936	2	32.936
PGD104922 cds chromosome:1164688-1165128(+) name=flgC;locus_tag=PA1078;replicon_accession=NC_002516.2;product=flagellar basal-body rod protein FlgC	441	0	0	0	0	0	0
PGD104924 cds chromosome:1165141-1165854(+) name=flgD;locus_tag=PA1079;replicon_accession=NC_002516.2;product=flagellar basal-body rod modification protein FlgD	714	302	0.423	2	18.8206	2	18.8206
PGD104926 cds chromosome:1165882-1167270(+) name=flgE;locus_tag=PA1080;replicon_accession=NC_002516.2;product=flagellar hook protein FlgE	1389	418	0.3009	3	14.5117	3	14.5117
PGD104928 cds chromosome:1167488-1168237(+) name=flgF;locus_tag=PA1081;replicon_accession=NC_002516.2;product=flagellar basal-body rod protein FlgF	750	0	0	0	0	0	0
PGD104930 cds chromosome:1168284-1169069(+) name=flgG;locus_tag=PA1082;replicon_accession=NC_002516.2;product=flagellar basal-body rod protein FlgG	786	301	0.383	2	17.0965	2	17.0965
PGD104932 cds chromosome:1169115-1169810(+) name=flgH;locus_tag=PA1083;replicon_accession=NC_002516.2;product=flagellar L-ring protein precursor FlgH	696	149	0.2141	1	9.6536	1	9.6536
PGD104934 cds chromosome:1169822-1170931(+) name=flgI;locus_tag=PA1084;replicon_accession=NC_002516.2;product=flagellar P-ring protein precursor FlgI	1110	257	0.2315	2	12.1062	2	12.1062
PGD104936 cds chromosome:1170942-1172144(+) name=flgJ;locus_tag=PA1085;replicon_accession=NC_002516.2;product=flagellar protein FlgJ	1203	749	0.6226	5	27.9258	5	27.9258
PGD104938 cds chromosome:1172163-1174214(+) name=flgK;locus_tag=PA1086;replicon_accession=NC_002516.2;product=flagellar hook-associated protein 1 FlgK	2052	1038	0.5058	7	22.9204	7	22.9204
PGD104940 cds chromosome:1174240-1175559(+) name=flgL;locus_tag=PA1087;replicon_accession=NC_002516.2;product=flagellar hook-associated protein type 3 FlgL	1320	453	0.3432	3	15.2703	3	15.2703
PGD104942 cds chromosome:1175614-1176375(+) locus_tag=PA1088;replicon_accession=NC_002516.2;product=hypothetical protein	762	0	0	0	0	0	0
PGD104944 cds chromosome:1176380-1176982(+) locus_tag=PA1089;replicon_accession=NC_002516.2;product=conserved hypothetical protein	603	452	0.7496	3	33.4276	3	33.4276
PGD104946 cds chromosome:1176958-1177620(+) locus_tag=PA1090;replicon_accession=NC_002516.2;product=hypothetical protein	663	301	0.454	2	20.2683	2	20.2683
PGD104948 cds chromosome:1177613-1182697(+) name=fgtA;locus_tag=PA1091;replicon_accession=NC_002516.2;product=flagellar glycosyl transferase, FgtA	5085	1145	0.2252	8	10.5706	8	10.5706
PGD104950 cds chromosome:1183058-1184524(+) name=fliC;locus_tag=PA1092;replicon_accession=NC_002516.2;product=flagellin type B	1467	5259	3.5849	36	164.882	36	164.882
PGD104952 cds chromosome:1184603-1184974(+) locus_tag=PA1093;replicon_accession=NC_002516.2;product=hypothetical protein	372	449	1.207	3	54.185	3	54.185
PGD104954 cds chromosome:1185060-1186484(+) name=fliD;locus_tag=PA1094;replicon_accession=NC_002516.2;product=flagellar capping protein FliD	1425	4430	3.1088	30	141.451	30	141.451
PGD104956 cds chromosome:1186606-1186986(+) locus_tag=PA1095;replicon_accession=NC_002516.2;product=hypothetical protein	381	1649	4.3281	11	193.985	11	193.985
PGD104958 cds chromosome:1187009-1187305(+) locus_tag=PA1096;replicon_accession=NC_002516.2;product=hypothetical protein	297	151	0.5084	1	22.6227	1	22.6227
PGD104960 cds chromosome:1187587-1189059(+) name=fleQ;locus_tag=PA1097;replicon_accession=NC_002516.2;product=transcriptional regulator FleQ	1473	4105	2.7868	28	127.719	28	127.719
PGD104962 cds chromosome:1189172-1190380(+) name=fleS;locus_tag=PA1098;replicon_accession=NC_002516.2;product=two-component sensor	1209	0	0	0	0	0	0
PGD104964 cds chromosome:1190385-1191806(+) name=fleR;locus_tag=PA1099;replicon_accession=NC_002516.2;product=two-component response regulator	1422	151	0.1062	1	4.725	1	4.725
PGD104966 cds chromosome:1192053-1192382(+) name=fliE;locus_tag=PA1100;replicon_accession=NC_002516.2;product=flagellar hook-basal body complex protein FliE	330	291	0.8818	2	40.7208	2	40.7208
PGD104968 cds chromosome:1192405-1194201(+) name=fliF;locus_tag=PA1101;replicon_accession=NC_002516.2;product=Flagella M-ring outer membrane protein precursor	1797	995	0.5537	7	26.1728	7	26.1728
PGD104970 cds chromosome:1194207-1195223(+) name=fliG;locus_tag=PA1102;replicon_accession=NC_002516.2;product=flagellar motor switch protein FliG	1017	1605	1.5782	11	72.6729	11	72.6729
PGD104972 cds chromosome:1195225-1196031(+) locus_tag=PA1103;replicon_accession=NC_002516.2;product=probable flagellar assembly protein	807	302	0.3742	2	16.6516	2	16.6516
PGD104974 cds chromosome:1196021-1197376(+) name=fliI;locus_tag=PA1104;replicon_accession=NC_002516.2;product=flagellum-specific ATP synthase FliI	1356	275	0.2028	2	9.9099	2	9.9099
PGD104976 cds chromosome:1197390-1197833(+) name=fliJ;locus_tag=PA1105;replicon_accession=NC_002516.2;product=flagellar protein FliJ	444	302	0.6802	2	30.2655	2	30.2655
PGD104978 cds chromosome:1197838-1198551(-) locus_tag=PA1106;replicon_accession=NC_002516.2;product=hypothetical protein	714	1806	2.5294	12	112.923	12	112.923
PGD104980 cds chromosome:1198750-1199946(-) name=roeA;locus_tag=PA1107;replicon_accession=NC_002516.2;product=RoeA	1197	151	0.1261	1	5.6131	1	5.6131
PGD104982 cds chromosome:1200063-1201220(-) locus_tag=PA1108;replicon_accession=NC_002516.2;product=probable major facilitator superfamily (MFS) transporter	1158	0	0	0	0	0	0
PGD104984 cds chromosome:1201310-1202089(+) locus_tag=PA1109;replicon_accession=NC_002516.2;product=probable transcriptional regulator	780	147	0.1885	1	8.614	1	8.614
PGD104986 cds chromosome:1202094-1202804(-) locus_tag=PA1110;replicon_accession=NC_002516.2;product=hypothetical protein	711	151	0.2124	1	9.45	1	9.45
PGD104988 cds chromosome:1202917-1203540(+) locus_tag=PA1111;replicon_accession=NC_002516.2;product=hypothetical protein	624	252	0.4038	2	21.5351	2	21.5351
PGD104992 cds chromosome:1203633-1204781(+) locus_tag=PA1112;replicon_accession=NC_002516.2;product=conserved hypothetical protein	1149	1151	1.0017	9	52.6288	9	52.6288
PGD104990 ncrna chromosome:1205031-1205330(-) locus_tag=PA1112.1;replicon_accession=NC_002516.2;product=	300	4843	16.1433	34	761.48	34	761.48
PGD104994 cds chromosome:1205771-1207537(+) locus_tag=PA1113;replicon_accession=NC_002516.2;product=probable ATP-binding/permease fusion ABC transporter	1767	1294	0.7323	9	34.2221	9	34.2221
PGD104996 cds chromosome:1207540-1207875(-) locus_tag=PA1114;replicon_accession=NC_002516.2;product=hypothetical protein	336	1027	3.0565	7	139.978	7	139.978
PGD104998 cds chromosome:1207979-1210303(-) locus_tag=PA1115;replicon_accession=NC_002516.2;product=hypothetical protein	2325	10316	4.437	71	205.18	71	205.18
PGD105000 cds chromosome:1210558-1211397(+) locus_tag=PA1116;replicon_accession=NC_002516.2;product=hypothetical protein	840	2728	3.2476	19	151.976	19	151.976
PGD105002 cds chromosome:1211407-1211781(-) locus_tag=PA1117;replicon_accession=NC_002516.2;product=hypothetical protein	375	751	2.0027	5	89.5859	5	89.5859
PGD105004 cds chromosome:1211888-1212571(-) locus_tag=PA1118;replicon_accession=NC_002516.2;product=hypothetical protein	684	2931	4.2851	20	196.46	20	196.46
PGD105006 cds chromosome:1212717-1213223(-) name=yfiB;locus_tag=PA1119;replicon_accession=NC_002516.2;product=YfiB	507	668	1.3176	5	66.2617	5	66.2617
PGD105008 cds chromosome:1213195-1214502(-) name=tpbB;locus_tag=PA1120;replicon_accession=NC_002516.2;product=diguanylate cyclase TpbB	1308	151	0.1154	1	5.1368	1	5.1368
PGD105010 cds chromosome:1214502-1215074(-) name=yfiR;locus_tag=PA1121;replicon_accession=NC_002516.2;product=YfiR	573	577	1.007	4	46.9036	4	46.9036
PGD105012 cds chromosome:1215284-1215727(+) locus_tag=PA1122;replicon_accession=NC_002516.2;product=putative peptide deformylase	444	427	0.9617	3	45.3982	3	45.3982
PGD105014 cds chromosome:1216120-1216440(-) locus_tag=PA1123;replicon_accession=NC_002516.2;product=hypothetical protein	321	1855	5.7788	13	272.107	13	272.107
PGD105016 cds chromosome:1216671-1218167(+) name=dgt;locus_tag=PA1124;replicon_accession=NC_002516.2;product=deoxyguanosinetriphosphate triphosphohydrolase	1497	1791	1.1964	12	53.8592	12	53.8592
PGD105018 cds chromosome:1218181-1218933(+) locus_tag=PA1125;replicon_accession=NC_002516.2;product=probable cobalamin biosynthetic protein	753	0	0	0	0	0	0
PGD105020 cds chromosome:1218940-1219527(-) locus_tag=PA1126;replicon_accession=NC_002516.2;product=hypothetical protein	588	754	1.2823	5	57.1338	5	57.1338
PGD105022 cds chromosome:1219621-1220610(-) locus_tag=PA1127;replicon_accession=NC_002516.2;product=probable oxidoreductase	990	411	0.4152	3	20.3604	3	20.3604
PGD105024 cds chromosome:1220745-1221656(+) locus_tag=PA1128;replicon_accession=NC_002516.2;product=probable transcriptional regulator	912	0	0	0	0	0	0
PGD105026 cds chromosome:1221691-1222098(+) name=fosA;locus_tag=PA1129;replicon_accession=NC_002516.2;product=fosfomycin resistance protein, FosA	408	0	0	0	0	0	0
PGD105028 cds chromosome:1222095-1223072(-) name=rhlC;locus_tag=PA1130;replicon_accession=NC_002516.2;product=rhamnosyltransferase 2	978	447	0.4571	3	20.6102	3	20.6102
PGD105030 cds chromosome:1223060-1224328(-) locus_tag=PA1131;replicon_accession=NC_002516.2;product=probable major facilitator superfamily (MFS) transporter	1269	0	0	0	0	0	0
PGD105032 cds chromosome:1224641-1225330(+) locus_tag=PA1132;replicon_accession=NC_002516.2;product=hypothetical protein	690	446	0.6464	3	29.2128	3	29.2128
PGD105034 cds chromosome:1225340-1225690(-) locus_tag=PA1133;replicon_accession=NC_002516.2;product=hypothetical protein	351	247	0.7037	2	38.2846	2	38.2846
PGD105036 cds chromosome:1225757-1226278(-) locus_tag=PA1134;replicon_accession=NC_002516.2;product=hypothetical protein	522	553	1.0594	4	51.4861	4	51.4861
PGD105038 cds chromosome:1226427-1227302(-) locus_tag=PA1135;replicon_accession=NC_002516.2;product=conserved hypothetical protein	876	1014	1.1575	7	53.6902	7	53.6902
PGD105040 cds chromosome:1227474-1228205(+) locus_tag=PA1136;replicon_accession=NC_002516.2;product=probable transcriptional regulator	732	580	0.7923	4	36.7155	4	36.7155
PGD105042 cds chromosome:1228212-1229198(-) locus_tag=PA1137;replicon_accession=NC_002516.2;product=probable oxidoreductase	987	0	0	0	0	0	0
PGD105044 cds chromosome:1229344-1230219(+) locus_tag=PA1138;replicon_accession=NC_002516.2;product=probable transcriptional regulator	876	0	0	0	0	0	0
PGD105046 cds chromosome:1230310-1231158(+) locus_tag=PA1139;replicon_accession=NC_002516.2;product=hypothetical protein	849	146	0.172	1	7.9139	1	7.9139
PGD105048 cds chromosome:1231256-1232092(-) locus_tag=PA1140;replicon_accession=NC_002516.2;product=conserved hypothetical protein	837	1885	2.2521	13	104.356	13	104.356
PGD105050 cds chromosome:1232229-1233131(-) locus_tag=PA1141;replicon_accession=NC_002516.2;product=probable transcriptional regulator	903	300	0.3322	2	14.8814	2	14.8814
PGD105052 cds chromosome:1233297-1234013(-) locus_tag=PA1142;replicon_accession=NC_002516.2;product=probable transcriptional regulator	717	302	0.4212	2	18.7418	2	18.7418
PGD105054 cds chromosome:1234095-1234748(-) locus_tag=PA1143;replicon_accession=NC_002516.2;product=hypothetical protein	654	0	0	0	0	0	0
PGD105056 cds chromosome:1234816-1236150(-) locus_tag=PA1144;replicon_accession=NC_002516.2;product=probable major facilitator superfamily (MFS) transporter	1335	149	0.1116	1	5.0329	1	5.0329
PGD105058 cds chromosome:1236644-1237546(+) locus_tag=PA1145;replicon_accession=NC_002516.2;product=probable transcriptional regulator	903	0	0	0	0	0	0
PGD105060 cds chromosome:1237551-1238732(-) locus_tag=PA1146;replicon_accession=NC_002516.2;product=probable iron-containing alcohol dehydrogenase	1182	0	0	0	0	0	0
PGD105062 cds chromosome:1238834-1240324(-) locus_tag=PA1147;replicon_accession=NC_002516.2;product=probable amino acid permease	1491	150	0.1006	1	4.5063	1	4.5063
PGD105064 cds chromosome:1240584-1242500(-) name=toxA;locus_tag=PA1148;replicon_accession=NC_002516.2;product=exotoxin A precursor	1917	0	0	0	0	0	0
PGD105066 cds chromosome:1242750-1243118(-) locus_tag=PA1149;replicon_accession=NC_002516.2;product=hypothetical protein	369	0	0	0	0	0	0
PGD105068 cds chromosome:1243594-1245663(+) name=pys2;locus_tag=PA1150;replicon_accession=NC_002516.2;product=pyocin S2	2070	5255	2.5386	37	120.097	37	120.097
PGD105070 cds chromosome:1245665-1245928(+) name=imm2;locus_tag=PA1151;replicon_accession=NC_002516.2;product=pyocin S2 immunity protein	264	7165	27.1402	50	1272.53	50	1272.53
PGD105072 cds chromosome:1246444-1246788(+) locus_tag=PA1152;replicon_accession=NC_002516.2;product=hypothetical protein	345	347	1.0058	3	58.4256	3	58.4256
PGD105074 cds chromosome:1247932-1248486(-) locus_tag=PA1153;replicon_accession=NC_002516.2;product=hypothetical protein	555	151	0.2721	1	12.1062	1	12.1062
PGD105076 cds chromosome:1249019-1249552(-) locus_tag=PA1154;replicon_accession=NC_002516.2;product=conserved hypothetical protein	534	127	0.2378	1	12.5823	1	12.5823
PGD105078 cds chromosome:1249907-1251154(-) name=nrdB;locus_tag=PA1155;replicon_accession=NC_002516.2;product=NrdB, tyrosyl radical-harboring component of class Ia ribonucleotide reductase	1248	7549	6.0489	52	279.956	52	279.956
PGD105080 cds chromosome:1251418-1254309(-) name=nrdA;locus_tag=PA1156;replicon_accession=NC_002516.2;product=NrdA, catalytic component of class Ia ribonucleotide reductase	2892	11380	3.935	78	181.216	78	181.216
PGD105082 cds chromosome:1255042-1255752(+) locus_tag=PA1157;replicon_accession=NC_002516.2;product=probable two-component response regulator	711	151	0.2124	1	9.45	1	9.45
PGD105084 cds chromosome:1256094-1257452(+) locus_tag=PA1158;replicon_accession=NC_002516.2;product=probable two-component sensor	1359	451	0.3319	3	14.8321	3	14.8321
PGD105086 cds chromosome:1257772-1257981(+) locus_tag=PA1159;replicon_accession=NC_002516.2;product=probable cold-shock protein	210	5939	28.281	41	1311.79	41	1311.79
PGD105088 cds chromosome:1258087-1258470(-) locus_tag=PA1160;replicon_accession=NC_002516.2;product=hypothetical protein	384	267	0.6953	2	34.9945	2	34.9945
PGD105090 cds chromosome:1258488-1259291(-) name=rrmA;locus_tag=PA1161;replicon_accession=NC_002516.2;product=rRNA methyltransferase	804	123	0.153	1	8.3569	1	8.3569
PGD105092 cds chromosome:1259291-1260442(-) name=dapE;locus_tag=PA1162;replicon_accession=NC_002516.2;product=succinyl-diaminopimelate desuccinylase	1152	559	0.4852	4	23.3297	4	23.3297
PGD105094 cds chromosome:1260557-1263166(-) name=ndvB;locus_tag=PA1163;replicon_accession=NC_002516.2;product=NdvB	2610	453	0.1736	3	7.7229	3	7.7229
PGD105096 cds chromosome:1263378-1264190(+) locus_tag=PA1164;replicon_accession=NC_002516.2;product=conserved hypothetical protein	813	905	1.1132	6	49.5863	6	49.5863
PGD105098 cds chromosome:1264191-1264919(-) name=pcpS;locus_tag=PA1165;replicon_accession=NC_002516.2;product=PcpS	729	151	0.2071	1	9.2167	1	9.2167
PGD105100 cds chromosome:1265147-1265935(-) locus_tag=PA1166;replicon_accession=NC_002516.2;product=hypothetical protein	789	302	0.3828	2	17.0315	2	17.0315
PGD105102 cds chromosome:1266111-1266782(+) locus_tag=PA1167;replicon_accession=NC_002516.2;product=hypothetical protein	672	149	0.2217	1	9.9984	1	9.9984
PGD105104 cds chromosome:1267282-1267602(+) locus_tag=PA1168;replicon_accession=NC_002516.2;product=hypothetical protein	321	150	0.4673	1	20.9313	1	20.9313
PGD105106 cds chromosome:1267680-1269737(+) locus_tag=PA1169;replicon_accession=NC_002516.2;product=probable lipoxygenase	2058	151	0.0734	1	3.2648	1	3.2648
PGD105108 cds chromosome:1269781-1270515(-) locus_tag=PA1170;replicon_accession=NC_002516.2;product=conserved hypothetical protein	735	901	1.2259	6	54.8485	6	54.8485
PGD105110 cds chromosome:1270972-1272168(+) name=sltB2;locus_tag=PA1171;replicon_accession=NC_002516.2;product=SltB2	1197	273	0.2281	2	11.2263	2	11.2263
PGD105112 cds chromosome:1272200-1272796(-) name=napC;locus_tag=PA1172;replicon_accession=NC_002516.2;product=cytochrome c-type protein NapC	597	302	0.5059	2	22.509	2	22.509
PGD105114 cds chromosome:1272807-1273298(-) name=napB;locus_tag=PA1173;replicon_accession=NC_002516.2;product=cytochrome c-type protein NapB precursor	492	151	0.3069	1	13.6564	1	13.6564
PGD105116 cds chromosome:1273309-1275798(-) name=napA;locus_tag=PA1174;replicon_accession=NC_002516.2;product=periplasmic nitrate reductase protein NapA	2490	1584	0.6361	11	29.6821	11	29.6821
PGD105118 cds chromosome:1275795-1276124(-) name=napD;locus_tag=PA1175;replicon_accession=NC_002516.2;product=NapD protein of periplasmic nitrate reductase	330	0	0	0	0	0	0
PGD105120 cds chromosome:1276117-1276608(-) name=napF;locus_tag=PA1176;replicon_accession=NC_002516.2;product=ferredoxin protein NapF	492	0	0	0	0	0	0
PGD105122 cds chromosome:1276617-1276784(-) name=napE;locus_tag=PA1177;replicon_accession=NC_002516.2;product=periplasmic nitrate reductase protein NapE	168	0	0	0	0	0	0
PGD105124 cds chromosome:1277006-1277608(+) name=oprH;locus_tag=PA1178;replicon_accession=NC_002516.2;product=PhoP/Q and low Mg2+ inducible outer membrane protein H1 precursor	603	11995	19.8922	81	902.544	81	902.544
PGD105126 cds chromosome:1277688-1278365(+) name=phoP;locus_tag=PA1179;replicon_accession=NC_002516.2;product=two-component response regulator PhoP	678	2989	4.4086	20	198.199	20	198.199
PGD105128 cds chromosome:1278362-1279708(+) name=phoQ;locus_tag=PA1180;replicon_accession=NC_002516.2;product=two-component sensor PhoQ	1347	519	0.3853	4	19.9523	4	19.9523
PGD105130 cds chromosome:1279810-1283172(+) locus_tag=PA1181;replicon_accession=NC_002516.2;product=conserved hypothetical protein	3363	1779	0.529	12	23.9748	12	23.9748
PGD105132 cds chromosome:1283176-1284177(-) locus_tag=PA1182;replicon_accession=NC_002516.2;product=probable transcriptional regulator	1002	271	0.2705	2	13.4111	2	13.4111
PGD105134 cds chromosome:1284513-1285823(+) name=dctA;locus_tag=PA1183;replicon_accession=NC_002516.2;product=C4-dicarboxylate transport protein	1311	453	0.3455	3	15.3751	3	15.3751
PGD105136 cds chromosome:1285898-1286788(-) locus_tag=PA1184;replicon_accession=NC_002516.2;product=probable transcriptional regulator	891	151	0.1695	1	7.5409	1	7.5409
PGD105138 cds chromosome:1286990-1287619(+) locus_tag=PA1185;replicon_accession=NC_002516.2;product=probable glutathione S-transferase	630	110	0.1746	1	10.665	1	10.665
PGD105140 cds chromosome:1287616-1288635(+) locus_tag=PA1186;replicon_accession=NC_002516.2;product=hypothetical protein	1020	0	0	0	0	0	0
PGD105142 cds chromosome:1288737-1289876(+) locus_tag=PA1187;replicon_accession=NC_002516.2;product=probable acyl-CoA dehydrogenase	1140	604	0.5298	4	23.5752	4	23.5752
PGD105144 cds chromosome:1289965-1291146(+) locus_tag=PA1188;replicon_accession=NC_002516.2;product=hypothetical protein	1182	266	0.225	2	11.3688	2	11.3688
PGD105146 cds chromosome:1291148-1291645(-) locus_tag=PA1189;replicon_accession=NC_002516.2;product=conserved hypothetical protein	498	150	0.3012	1	13.4918	1	13.4918
PGD105148 cds chromosome:1291813-1292412(-) locus_tag=PA1190;replicon_accession=NC_002516.2;product=conserved hypothetical protein	600	1623	2.705	11	123.181	11	123.181
PGD105150 cds chromosome:1292571-1293164(-) locus_tag=PA1191;replicon_accession=NC_002516.2;product=hypothetical protein	594	0	0	0	0	0	0
PGD105152 cds chromosome:1293267-1294091(+) locus_tag=PA1192;replicon_accession=NC_002516.2;product=conserved hypothetical protein	825	5494	6.6594	37	301.334	37	301.334
PGD105154 cds chromosome:1294138-1294809(+) locus_tag=PA1193;replicon_accession=NC_002516.2;product=hypothetical protein	672	1625	2.4182	11	109.983	11	109.983
PGD105156 cds chromosome:1294811-1296229(-) locus_tag=PA1194;replicon_accession=NC_002516.2;product=probable amino acid permease	1419	451	0.3178	3	14.2049	3	14.2049
PGD105158 cds chromosome:1296334-1297098(-) name=ddaH;locus_tag=PA1195;replicon_accession=NC_002516.2;product=dimethylarginine dimethylaminohydrolase DdaH	765	301	0.3935	2	17.5659	2	17.5659
PGD105160 cds chromosome:1297309-1298709(+) name=ddaR;locus_tag=PA1196;replicon_accession=NC_002516.2;product=transcriptional regulator DdaR	1401	674	0.4811	5	23.9791	5	23.9791
PGD105162 cds chromosome:1298722-1299492(+) locus_tag=PA1197;replicon_accession=NC_002516.2;product=hypothetical protein	771	3027	3.9261	21	183.006	21	183.006
PGD105164 cds chromosome:1299558-1300175(+) locus_tag=PA1198;replicon_accession=NC_002516.2;product=conserved hypothetical protein	618	12674	20.5081	85	924.126	85	924.126
PGD105166 cds chromosome:1300258-1300791(+) locus_tag=PA1199;replicon_accession=NC_002516.2;product=probable lipoprotein	534	696	1.3034	5	62.9114	5	62.9114
PGD105168 cds chromosome:1300811-1301473(+) locus_tag=PA1200;replicon_accession=NC_002516.2;product=conserved hypothetical protein	663	0	0	0	0	0	0
PGD105170 cds chromosome:1301481-1302395(-) locus_tag=PA1201;replicon_accession=NC_002516.2;product=probable transcriptional regulator	915	948	1.0361	7	51.4017	7	51.4017
PGD105172 cds chromosome:1302696-1303313(+) locus_tag=PA1202;replicon_accession=NC_002516.2;product=probable hydrolase	618	8860	14.3366	61	663.196	61	663.196
PGD105174 cds chromosome:1303457-1303864(+) locus_tag=PA1203;replicon_accession=NC_002516.2;product=hypothetical protein	408	0	0	0	0	0	0
PGD105176 cds chromosome:1303892-1304449(+) locus_tag=PA1204;replicon_accession=NC_002516.2;product=NAD(P)H quinone oxidoreductase	558	992	1.7778	7	84.2878	7	84.2878
PGD105178 cds chromosome:1304476-1305423(+) locus_tag=PA1205;replicon_accession=NC_002516.2;product=conserved hypothetical protein	948	743	0.7838	5	35.4374	5	35.4374
PGD105180 cds chromosome:1305583-1306056(+) locus_tag=PA1206;replicon_accession=NC_002516.2;product=hypothetical protein	474	1091	2.3017	8	113.4	8	113.4
PGD105182 cds chromosome:1306059-1307900(+) name=kefB;locus_tag=PA1207;replicon_accession=NC_002516.2;product=glutathione-regulated potassium-efflux system protein KefB	1842	2020	1.0966	14	51.0669	14	51.0669
PGD105184 cds chromosome:1308067-1309566(+) locus_tag=PA1208;replicon_accession=NC_002516.2;product=conserved hypothetical protein	1500	865	0.5767	6	26.8758	6	26.8758
PGD105186 cds chromosome:1309583-1310518(-) locus_tag=PA1209;replicon_accession=NC_002516.2;product=hypothetical protein	936	150	0.1603	1	7.1784	1	7.1784
PGD105188 cds chromosome:1310688-1311386(-) locus_tag=PA1210;replicon_accession=NC_002516.2;product=conserved hypothetical protein	699	6888	9.8541	47	451.774	47	451.774
PGD105190 cds chromosome:1311504-1312139(-) locus_tag=PA1211;replicon_accession=NC_002516.2;product=hypothetical protein	636	0	0	0	0	0	0
PGD105192 cds chromosome:1312136-1313365(-) locus_tag=PA1212;replicon_accession=NC_002516.2;product=probable major facilitator superfamily (MFS) transporter	1230	151	0.1228	1	5.4626	1	5.4626
PGD105194 cds chromosome:1313362-1314321(-) locus_tag=PA1213;replicon_accession=NC_002516.2;product=hypothetical protein	960	151	0.1573	1	6.9989	1	6.9989
PGD105196 cds chromosome:1314318-1315916(-) locus_tag=PA1214;replicon_accession=NC_002516.2;product=hypothetical protein	1599	0	0	0	0	0	0
PGD105198 cds chromosome:1315916-1317202(-) locus_tag=PA1215;replicon_accession=NC_002516.2;product=hypothetical protein	1287	253	0.1966	2	10.4412	2	10.4412
PGD105200 cds chromosome:1317404-1318150(-) locus_tag=PA1216;replicon_accession=NC_002516.2;product=hypothetical protein	747	275	0.3681	2	17.9891	2	17.9891
PGD105202 cds chromosome:1318147-1319514(-) locus_tag=PA1217;replicon_accession=NC_002516.2;product=probable 2-isopropylmalate synthase	1368	449	0.3282	3	14.7345	3	14.7345
PGD105204 cds chromosome:1319511-1320389(-) locus_tag=PA1218;replicon_accession=NC_002516.2;product=hypothetical protein	879	0	0	0	0	0	0
PGD105206 cds chromosome:1320386-1321000(-) locus_tag=PA1219;replicon_accession=NC_002516.2;product=hypothetical protein	615	150	0.2439	1	10.9251	1	10.9251
PGD105208 cds chromosome:1320994-1322256(-) locus_tag=PA1220;replicon_accession=NC_002516.2;product=hypothetical protein	1263	0	0	0	0	0	0
PGD105210 cds chromosome:1322253-1324109(-) locus_tag=PA1221;replicon_accession=NC_002516.2;product=hypothetical protein	1857	151	0.0813	1	3.6182	1	3.6182
PGD105212 cds chromosome:1324793-1325950(-) locus_tag=PA1222;replicon_accession=NC_002516.2;product=probable membrane-bound lytic murein transglycolase A	1158	1164	1.0052	8	46.4175	8	46.4175
PGD105214 cds chromosome:1326046-1326939(-) locus_tag=PA1223;replicon_accession=NC_002516.2;product=probable transcriptional regulator	894	0	0	0	0	0	0
PGD105216 cds chromosome:1327024-1327803(+) locus_tag=PA1224;replicon_accession=NC_002516.2;product=probable NAD(P)H dehydrogenase	780	0	0	0	0	0	0
PGD105218 cds chromosome:1327813-1328439(-) locus_tag=PA1225;replicon_accession=NC_002516.2;product=FAD-dependent NADPH:quinone reductase	627	141	0.2249	1	10.716	1	10.716
PGD105220 cds chromosome:1328545-1329153(+) locus_tag=PA1226;replicon_accession=NC_002516.2;product=probable transcriptional regulator	609	151	0.2479	1	11.0327	1	11.0327
PGD105222 cds chromosome:1329192-1330040(+) locus_tag=PA1227;replicon_accession=NC_002516.2;product=hypothetical protein	849	151	0.1779	1	7.9139	1	7.9139
PGD105224 cds chromosome:1330117-1330467(-) locus_tag=PA1228;replicon_accession=NC_002516.2;product=hypothetical protein	351	0	0	0	0	0	0
PGD105226 cds chromosome:1330577-1331383(-) locus_tag=PA1229;replicon_accession=NC_002516.2;product=probable transcriptional regulator	807	151	0.1871	1	8.3258	1	8.3258
PGD105228 cds chromosome:1331517-1331714(+) locus_tag=PA1230;replicon_accession=NC_002516.2;product=hypothetical protein	198	0	0	0	0	0	0
PGD105230 cds chromosome:1331727-1332635(+) locus_tag=PA1231;replicon_accession=NC_002516.2;product=conserved hypothetical protein	909	0	0	0	0	0	0
PGD105232 cds chromosome:1332635-1334674(+) locus_tag=PA1232;replicon_accession=NC_002516.2;product=hypothetical protein	2040	302	0.148	2	6.5872	2	6.5872
PGD105234 cds chromosome:1334671-1334928(+) locus_tag=PA1233;replicon_accession=NC_002516.2;product=hypothetical protein	258	123	0.4767	1	26.0424	1	26.0424
PGD105236 cds chromosome:1334950-1335453(-) locus_tag=PA1234;replicon_accession=NC_002516.2;product=hypothetical protein	504	518	1.0278	4	53.3249	4	53.3249
PGD105238 cds chromosome:1335645-1336427(+) locus_tag=PA1235;replicon_accession=NC_002516.2;product=probable transcriptional regulator	783	118	0.1507	1	8.581	1	8.581
PGD105240 cds chromosome:1336430-1337941(-) locus_tag=PA1236;replicon_accession=NC_002516.2;product=probable major facilitator superfamily (MFS) transporter	1512	301	0.1991	2	8.8875	2	8.8875
PGD105242 cds chromosome:1337931-1339082(-) locus_tag=PA1237;replicon_accession=NC_002516.2;product=probable multidrug resistance efflux pump	1152	0	0	0	0	0	0
PGD105244 cds chromosome:1339079-1340527(-) locus_tag=PA1238;replicon_accession=NC_002516.2;product=probable outer membrane component of multidrug efflux pump	1449	0	0	0	0	0	0
PGD105246 cds chromosome:1340910-1341794(-) locus_tag=PA1239;replicon_accession=NC_002516.2;product=hypothetical protein	885	87	0.0983	1	7.592	1	7.592
PGD105248 cds chromosome:1341851-1342648(-) locus_tag=PA1240;replicon_accession=NC_002516.2;product=probable enoyl-CoA hydratase/isomerase	798	149	0.1867	1	8.4197	1	8.4197
PGD105250 cds chromosome:1342813-1343373(+) locus_tag=PA1241;replicon_accession=NC_002516.2;product=probable transcriptional regulator	561	1748	3.1159	12	143.721	12	143.721
PGD105252 cds chromosome:1343453-1345225(+) name=sprP;locus_tag=PA1242;replicon_accession=NC_002516.2;product=SprP	1773	542	0.3057	4	15.1584	4	15.1584
PGD105254 cds chromosome:1345248-1347824(-) locus_tag=PA1243;replicon_accession=NC_002516.2;product=probable sensor/response regulator hybrid	2577	750	0.291	5	13.0364	5	13.0364
PGD105256 cds chromosome:1348060-1348401(-) name=qslA;locus_tag=PA1244;replicon_accession=NC_002516.2;product=QslA	342	0	0	0	0	0	0
PGD105258 cds chromosome:1349416-1350660(+) name=aprX;locus_tag=PA1245;replicon_accession=NC_002516.2;product=AprX	1245	2847	2.2867	20	107.935	20	107.935
PGD105260 cds chromosome:1350747-1352528(+) name=aprD;locus_tag=PA1246;replicon_accession=NC_002516.2;product=alkaline protease secretion protein AprD	1782	1053	0.5909	7	26.3931	7	26.3931
PGD105262 cds chromosome:1352525-1353823(+) name=aprE;locus_tag=PA1247;replicon_accession=NC_002516.2;product=alkaline protease secretion protein AprE	1299	820	0.6313	6	31.0344	6	31.0344
PGD105264 cds chromosome:1353827-1355272(+) name=aprF;locus_tag=PA1248;replicon_accession=NC_002516.2;product=Alkaline protease secretion outer membrane protein AprF precursor	1446	1755	1.2137	12	55.7588	12	55.7588
PGD105266 cds chromosome:1355631-1357070(+) name=aprA;locus_tag=PA1249;replicon_accession=NC_002516.2;product=alkaline metalloproteinase precursor	1440	2110	1.4653	14	65.323	14	65.323
PGD105268 cds chromosome:1357317-1357712(+) name=aprI;locus_tag=PA1250;replicon_accession=NC_002516.2;product=alkaline proteinase inhibitor AprI	396	298	0.7525	2	33.934	2	33.934
PGD105270 cds chromosome:1357725-1359350(-) locus_tag=PA1251;replicon_accession=NC_002516.2;product=probable chemotaxis transducer	1626	0	0	0	0	0	0
PGD105272 cds chromosome:1359590-1360594(+) name=dpkA;locus_tag=PA1252;replicon_accession=NC_002516.2;product=DpkA	1005	151	0.1502	1	6.6855	1	6.6855
PGD105274 cds chromosome:1360698-1362278(-) name=lhpG;locus_tag=PA1253;replicon_accession=NC_002516.2;product=alpha-ketoglutaric semialdehyde dehydrogenase, LhpG	1581	0	0	0	0	0	0
PGD105276 cds chromosome:1362371-1363288(-) name=lhpC;locus_tag=PA1254;replicon_accession=NC_002516.2;product=delta1-pyrroline-4-hydroxy-2-carboxylate deaminase, LphC	918	151	0.1645	1	7.3191	1	7.3191
PGD105278 cds chromosome:1363439-1364473(-) name=lhpK;locus_tag=PA1255;replicon_accession=NC_002516.2;product=D-hydroxyproline epimerase, LhpK	1035	0	0	0	0	0	0
PGD105280 cds chromosome:1364499-1365221(-) name=lhpO;locus_tag=PA1256;replicon_accession=NC_002516.2;product=ABC transporter ATP-binding protein, LhpO	723	151	0.2089	1	9.2931	1	9.2931
PGD105282 cds chromosome:1365218-1365862(-) name=lhpN;locus_tag=PA1257;replicon_accession=NC_002516.2;product=amino acid ABC transporter membrane protein, LhpN	645	0	0	0	0	0	0
PGD105284 cds chromosome:1365873-1366538(-) name=lhpM;locus_tag=PA1258;replicon_accession=NC_002516.2;product=Permease of ABC transporter, LhpM	666	0	0	0	0	0	0
PGD105286 cds chromosome:1366538-1368280(-) name=lhpH;locus_tag=PA1259;replicon_accession=NC_002516.2;product=LhpH	1743	0	0	0	0	0	0
PGD105288 cds chromosome:1368339-1369160(-) name=lhpP;locus_tag=PA1260;replicon_accession=NC_002516.2;product=ABC transporter periplasmic-binding protein, LhpP	822	415	0.5049	3	24.5217	3	24.5217
PGD105290 cds chromosome:1369418-1370092(-) name=lhpR;locus_tag=PA1261;replicon_accession=NC_002516.2;product=Transcriptional regulator, LhpR	675	149	0.2207	1	9.954	1	9.954
PGD105292 cds chromosome:1370257-1371699(-) locus_tag=PA1262;replicon_accession=NC_002516.2;product=probable major facilitator superfamily (MFS) transporter	1443	151	0.1046	1	4.6562	1	4.6562
PGD105294 cds chromosome:1371738-1372682(+) locus_tag=PA1263;replicon_accession=NC_002516.2;product=hypothetical protein	945	452	0.4783	3	21.33	3	21.33
PGD105296 cds chromosome:1372979-1373845(-) locus_tag=PA1264;replicon_accession=NC_002516.2;product=probable transcriptional regulator	867	0	0	0	0	0	0
PGD105298 cds chromosome:1373945-1374847(+) locus_tag=PA1265;replicon_accession=NC_002516.2;product=hypothetical protein	903	0	0	0	0	0	0
PGD105300 cds chromosome:1374844-1376097(-) name=lhpE;locus_tag=PA1266;replicon_accession=NC_002516.2;product=D-hydroxyproline dehydrogenase alpha-subunit, LphE	1254	0	0	0	0	0	0
PGD38821032 cds chromosome:1376094-1376330(-) name=lhpF;locus_tag=PA1266.1;replicon_accession=NC_002516.2;product=D-hydroxyproline dehydrogenase gamma-subunit, LphF	237	0	0	0	0	0	0
PGD105302 cds chromosome:1376327-1377442(-) name=lhpB;locus_tag=PA1267;replicon_accession=NC_002516.2;product=D-hydroxyproline dehydrogenase beta-subunit, LphB	1116	0	0	0	0	0	0
PGD105304 cds chromosome:1377439-1378383(-) name=lhpA;locus_tag=PA1268;replicon_accession=NC_002516.2;product=Hydroxyproline 2-epimerase, LhpA	945	0	0	0	0	0	0
PGD105306 cds chromosome:1378500-1379168(-) locus_tag=PA1269;replicon_accession=NC_002516.2;product=probable transcriptional regulator	669	903	1.3498	6	60.2596	6	60.2596
PGD105308 cds chromosome:1379413-1381452(+) locus_tag=PA1270;replicon_accession=NC_002516.2;product=hypothetical protein	2040	451	0.2211	3	9.8808	3	9.8808
PGD105310 cds chromosome:1381804-1383654(+) locus_tag=PA1271;replicon_accession=NC_002516.2;product=probable tonB-dependent receptor	1851	1530	0.8266	11	39.9289	11	39.9289
PGD105312 cds chromosome:1383718-1384329(+) name=cobO;locus_tag=PA1272;replicon_accession=NC_002516.2;product=cob(I)alamin adenosyltransferase	612	1332	2.1765	9	98.8079	9	98.8079
PGD105314 cds chromosome:1384361-1385668(+) name=cobB;locus_tag=PA1273;replicon_accession=NC_002516.2;product=cobyrinic acid a,c-diamide synthase	1308	0	0	0	0	0	0
PGD105316 cds chromosome:1385670-1386326(+) locus_tag=PA1274;replicon_accession=NC_002516.2;product=conserved hypothetical protein	657	0	0	0	0	0	0
PGD105318 cds chromosome:1386323-1387261(+) name=cobD;locus_tag=PA1275;replicon_accession=NC_002516.2;product=cobalamin biosynthetic protein CobD	939	131	0.1395	1	7.1554	1	7.1554
PGD105320 cds chromosome:1387254-1388249(+) name=cobC;locus_tag=PA1276;replicon_accession=NC_002516.2;product=cobalamin biosynthetic protein CobC	996	0	0	0	0	0	0
PGD105322 cds chromosome:1388242-1389714(+) name=cobQ;locus_tag=PA1277;replicon_accession=NC_002516.2;product=cobyric acid synthase	1473	143	0.0971	1	4.5614	1	4.5614
PGD105324 cds chromosome:1389707-1390228(+) name=cobP;locus_tag=PA1278;replicon_accession=NC_002516.2;product=cobinamide kinase	522	151	0.2893	1	12.8715	1	12.8715
PGD105326 cds chromosome:1390225-1391280(+) name=cobU;locus_tag=PA1279;replicon_accession=NC_002516.2;product=nicotinate-nucleotide--dimethylbenzimidazole phosphoribosyltransferase	1056	0	0	0	0	0	0
PGD105328 cds chromosome:1391277-1391861(+) locus_tag=PA1280;replicon_accession=NC_002516.2;product=hypothetical protein	585	151	0.2581	1	11.4854	1	11.4854
PGD105330 cds chromosome:1391864-1392601(+) name=cobV;locus_tag=PA1281;replicon_accession=NC_002516.2;product=cobalamin (5'-phosphate) synthase	738	129	0.1748	1	9.1043	1	9.1043
PGD105332 cds chromosome:1392564-1394069(-) locus_tag=PA1282;replicon_accession=NC_002516.2;product=probable major facilitator superfamily (MFS) transporter	1506	4601	3.0551	32	142.766	32	142.766
PGD105334 cds chromosome:1394188-1394748(+) locus_tag=PA1283;replicon_accession=NC_002516.2;product=probable transcriptional regulator	561	1179	2.1016	8	95.8138	8	95.8138
PGD105336 cds chromosome:1394779-1396599(-) locus_tag=PA1284;replicon_accession=NC_002516.2;product=probable acyl-CoA dehydrogenase	1821	1027	0.564	7	25.8279	7	25.8279
PGD105338 cds chromosome:1396731-1397180(+) locus_tag=PA1285;replicon_accession=NC_002516.2;product=probable transcriptional regulator	450	150	0.3333	1	14.931	1	14.931
PGD105340 cds chromosome:1397254-1398453(+) locus_tag=PA1286;replicon_accession=NC_002516.2;product=probable major facilitator superfamily (MFS) transporter	1200	118	0.0983	1	5.5991	1	5.5991
PGD105342 cds chromosome:1398618-1399172(+) locus_tag=PA1287;replicon_accession=NC_002516.2;product=probable glutathione peroxidase	555	2740	4.9369	19	230.018	19	230.018
PGD105344 cds chromosome:1399231-1400505(-) locus_tag=PA1288;replicon_accession=NC_002516.2;product=probable outer membrane protein precursor	1275	14920	11.702	102	537.515	102	537.515
PGD105346 cds chromosome:1400711-1401190(-) locus_tag=PA1289;replicon_accession=NC_002516.2;product=hypothetical protein	480	0	0	0	0	0	0
PGD105348 cds chromosome:1401412-1402005(-) locus_tag=PA1290;replicon_accession=NC_002516.2;product=probable transcriptional regulator	594	866	1.4579	6	67.8681	6	67.8681
PGD105350 cds chromosome:1402117-1402956(+) locus_tag=PA1291;replicon_accession=NC_002516.2;product=hypothetical protein	840	442	0.5262	3	23.9962	3	23.9962
PGD105352 cds chromosome:1402981-1403835(-) locus_tag=PA1292;replicon_accession=NC_002516.2;product=probable 3-mercaptopyruvate sulfurtransferase	855	917	1.0725	7	55.0089	7	55.0089
PGD105354 cds chromosome:1404136-1405197(-) locus_tag=PA1293;replicon_accession=NC_002516.2;product=hypothetical protein	1062	2226	2.096	16	101.227	16	101.227
PGD105356 cds chromosome:1405338-1406462(+) name=rnd;locus_tag=PA1294;replicon_accession=NC_002516.2;product=ribonuclease D	1125	2642	2.3484	18	107.503	18	107.503
PGD105358 cds chromosome:1406459-1406752(+) locus_tag=PA1295;replicon_accession=NC_002516.2;product=conserved hypothetical protein	294	550	1.8707	4	91.4141	4	91.4141
PGD105360 cds chromosome:1407007-1407939(+) locus_tag=PA1296;replicon_accession=NC_002516.2;product=probable 2-hydroxyacid dehydrogenase	933	1689	1.8103	12	86.4172	12	86.4172
PGD105362 cds chromosome:1407951-1408931(-) locus_tag=PA1297;replicon_accession=NC_002516.2;product=probable metal transporter	981	227	0.2314	2	13.6981	2	13.6981
PGD105364 cds chromosome:1408999-1409274(+) locus_tag=PA1298;replicon_accession=NC_002516.2;product=conserved hypothetical protein	276	0	0	0	0	0	0
PGD105366 cds chromosome:1409351-1409800(+) locus_tag=PA1299;replicon_accession=NC_002516.2;product=conserved hypothetical protein	450	1698	3.7733	12	179.172	12	179.172
PGD105368 cds chromosome:1409949-1410476(+) locus_tag=PA1300;replicon_accession=NC_002516.2;product=ECF sigma factor	528	936	1.7727	7	89.0769	7	89.0769
PGD105370 cds chromosome:1410473-1411456(+) locus_tag=PA1301;replicon_accession=NC_002516.2;product=probable transmembrane sensor	984	799	0.812	7	47.7973	7	47.7973
PGD105372 cds chromosome:1411585-1414140(+) locus_tag=PA1302;replicon_accession=NC_002516.2;product=probable heme utilization protein precursor	2556	5789	2.2649	40	105.148	40	105.148
PGD105374 cds chromosome:1414147-1414686(-) locus_tag=PA1303;replicon_accession=NC_002516.2;product=signal peptidase	540	80	0.1481	1	12.4425	1	12.4425
PGD105376 cds chromosome:1414763-1416814(-) locus_tag=PA1304;replicon_accession=NC_002516.2;product=probable oligopeptidase	2052	540	0.2632	4	13.0973	4	13.0973
PGD105378 cds chromosome:1416963-1417436(+) locus_tag=PA1305;replicon_accession=NC_002516.2;product=hypothetical protein	474	1501	3.1667	10	141.75	10	141.75
PGD105380 cds chromosome:1417500-1417961(+) locus_tag=PA1306;replicon_accession=NC_002516.2;product=probable HIT family protein	462	574	1.2424	4	58.1726	4	58.1726
PGD105382 cds chromosome:1417965-1418738(+) locus_tag=PA1307;replicon_accession=NC_002516.2;product=conserved hypothetical protein	774	2142	2.7674	15	130.212	15	130.212
PGD105384 cds chromosome:1418765-1419289(+) locus_tag=PA1308;replicon_accession=NC_002516.2;product=hypothetical protein	525	552	1.0514	4	51.1919	4	51.1919
PGD105386 cds chromosome:1419298-1420158(-) locus_tag=PA1309;replicon_accession=NC_002516.2;product=probable transcriptional regulator	861	151	0.1754	1	7.8036	1	7.8036
PGD105388 cds chromosome:1420326-1421441(+) name=phnW;locus_tag=PA1310;replicon_accession=NC_002516.2;product=2-aminoethylphosphonate:pyruvate aminotransferase	1116	1033	0.9256	7	42.1439	7	42.1439
PGD105390 cds chromosome:1421477-1422304(+) name=phnX;locus_tag=PA1311;replicon_accession=NC_002516.2;product=2-phosphonoacetaldehyde hydrolase	828	597	0.721	4	32.4586	4	32.4586
PGD105392 cds chromosome:1422355-1423266(-) locus_tag=PA1312;replicon_accession=NC_002516.2;product=probable transcriptional regulator	912	48	0.0526	1	7.3673	1	7.3673
PGD105394 cds chromosome:1423374-1424732(+) locus_tag=PA1313;replicon_accession=NC_002516.2;product=probable major facilitator superfamily (MFS) transporter	1359	148	0.1089	1	4.944	1	4.944
PGD105396 cds chromosome:1424746-1425132(+) locus_tag=PA1314;replicon_accession=NC_002516.2;product=hypothetical protein	387	446	1.1525	3	52.0848	3	52.0848
PGD105398 cds chromosome:1425140-1425754(-) locus_tag=PA1315;replicon_accession=NC_002516.2;product=probable transcriptional regulator	615	395	0.6423	3	32.7753	3	32.7753
PGD105400 cds chromosome:1425912-1427453(+) locus_tag=PA1316;replicon_accession=NC_002516.2;product=probable major facilitator superfamily (MFS) transporter	1542	874	0.5668	6	26.1437	6	26.1437
PGD105402 cds chromosome:1428080-1429075(+) name=cyoA;locus_tag=PA1317;replicon_accession=NC_002516.2;product=cytochrome o ubiquinol oxidase subunit II	996	9410	9.4478	64	431.739	64	431.739
PGD105404 cds chromosome:1429082-1431058(+) name=cyoB;locus_tag=PA1318;replicon_accession=NC_002516.2;product=cytochrome o ubiquinol oxidase subunit I	1977	8106	4.1002	55	186.92	55	186.92
PGD105406 cds chromosome:1431062-1431691(+) name=cyoC;locus_tag=PA1319;replicon_accession=NC_002516.2;product=cytochrome o ubiquinol oxidase subunit III	630	1794	2.8476	12	127.98	12	127.98
PGD105408 cds chromosome:1431691-1432026(+) name=cyoD;locus_tag=PA1320;replicon_accession=NC_002516.2;product=cytochrome o ubiquinol oxidase subunit IV	336	1196	3.5595	8	159.975	8	159.975
PGD105410 cds chromosome:1432037-1432927(+) name=cyoE;locus_tag=PA1321;replicon_accession=NC_002516.2;product=cytochrome o ubiquinol oxidase protein CyoE	891	1849	2.0752	13	98.0317	13	98.0317
PGD105412 cds chromosome:1433166-1435364(+) locus_tag=PA1322;replicon_accession=NC_002516.2;product=probable TonB-dependent receptor	2199	1050	0.4775	7	21.3882	7	21.3882
PGD105414 cds chromosome:1435493-1435825(+) locus_tag=PA1323;replicon_accession=NC_002516.2;product=hypothetical protein	333	971	2.9159	7	141.239	7	141.239
PGD105416 cds chromosome:1435885-1436397(+) locus_tag=PA1324;replicon_accession=NC_002516.2;product=hypothetical protein	513	2046	3.9883	14	183.363	14	183.363
PGD191109 ncrna chromosome:1436491-1436618(+) name=P9;locus_tag=PA1324.1;replicon_accession=NC_002516.2;product=P9	128	0	0	0	0	0	0
PGD105418 cds chromosome:1436663-1437070(+) locus_tag=PA1325;replicon_accession=NC_002516.2;product=conserved hypothetical protein	408	0	0	0	0	0	0
PGD105420 cds chromosome:1437067-1438614(+) name=ilvA2;locus_tag=PA1326;replicon_accession=NC_002516.2;product=threonine dehydratase, biosynthetic	1548	0	0	0	0	0	0
PGD105422 cds chromosome:1438706-1440676(+) locus_tag=PA1327;replicon_accession=NC_002516.2;product=probable protease	1971	391	0.1984	3	10.2267	3	10.2267
PGD105424 cds chromosome:1440639-1441547(-) locus_tag=PA1328;replicon_accession=NC_002516.2;product=probable transcriptional regulator	909	151	0.1661	1	7.3916	1	7.3916
PGD105426 cds chromosome:1441632-1442063(+) locus_tag=PA1329;replicon_accession=NC_002516.2;product=conserved hypothetical protein	432	0	0	0	0	0	0
PGD105428 cds chromosome:1442069-1442848(+) locus_tag=PA1330;replicon_accession=NC_002516.2;product=probable short-chain dehydrogenase	780	453	0.5808	3	25.8421	3	25.8421
PGD105430 cds chromosome:1442904-1444451(-) locus_tag=PA1331;replicon_accession=NC_002516.2;product=conserved hypothetical protein	1548	1128	0.7287	8	34.7232	8	34.7232
PGD105432 cds chromosome:1444720-1445271(-) locus_tag=PA1332;replicon_accession=NC_002516.2;product=hypothetical protein	552	396	0.7174	3	36.516	3	36.516
PGD105434 cds chromosome:1445405-1445611(-) locus_tag=PA1333;replicon_accession=NC_002516.2;product=hypothetical protein	207	261	1.2609	2	64.9173	2	64.9173
PGD105436 cds chromosome:1445806-1446918(-) locus_tag=PA1334;replicon_accession=NC_002516.2;product=probable oxidoreductase	1113	0	0	0	0	0	0
PGD105438 cds chromosome:1447226-1448503(-) name=aauR;locus_tag=PA1335;replicon_accession=NC_002516.2;product=AauR	1278	0	0	0	0	0	0
PGD105440 cds chromosome:1448548-1450449(-) name=aauS;locus_tag=PA1336;replicon_accession=NC_002516.2;product=AauS	1902	434	0.2282	3	10.5977	3	10.5977
PGD105442 cds chromosome:1450545-1451633(-) name=ansB;locus_tag=PA1337;replicon_accession=NC_002516.2;product=glutaminase-asparaginase	1089	151	0.1387	1	6.1698	1	6.1698
PGD105444 cds chromosome:1451719-1453392(-) name=ggt;locus_tag=PA1338;replicon_accession=NC_002516.2;product=gamma-glutamyltranspeptidase precursor	1674	151	0.0902	1	4.0137	1	4.0137
PGD105446 cds chromosome:1453470-1454204(-) name=aatP;locus_tag=PA1339;replicon_accession=NC_002516.2;product=AatP	735	570	0.7755	4	36.5657	4	36.5657
PGD105448 cds chromosome:1454201-1454869(-) name=aatM;locus_tag=PA1340;replicon_accession=NC_002516.2;product=AatM	669	151	0.2257	1	10.0433	1	10.0433
PGD105450 cds chromosome:1454866-1455612(-) name=aatQ;locus_tag=PA1341;replicon_accession=NC_002516.2;product=AatQ	747	0	0	0	0	0	0
PGD105452 cds chromosome:1455815-1456723(-) name=aatJ;locus_tag=PA1342;replicon_accession=NC_002516.2;product=AatJ	909	2014	2.2156	14	103.482	14	103.482
PGD105454 cds chromosome:1457175-1457633(+) locus_tag=PA1343;replicon_accession=NC_002516.2;product=hypothetical protein	459	1494	3.2549	10	146.382	10	146.382
PGD105456 cds chromosome:1457729-1458523(+) locus_tag=PA1344;replicon_accession=NC_002516.2;product=probable short-chain dehydrogenase	795	1643	2.0667	12	101.418	12	101.418
PGD105458 cds chromosome:1458707-1460296(+) locus_tag=PA1345;replicon_accession=NC_002516.2;product=hypothetical protein	1590	885	0.5566	6	25.3545	6	25.3545
PGD105460 cds chromosome:1460307-1461854(-) locus_tag=PA1346;replicon_accession=NC_002516.2;product=hypothetical protein	1548	0	0	0	0	0	0
PGD105462 cds chromosome:1461938-1462630(-) locus_tag=PA1347;replicon_accession=NC_002516.2;product=probable transcriptional regulator	693	150	0.2165	1	9.6954	1	9.6954
PGD105464 cds chromosome:1462696-1463403(+) locus_tag=PA1348;replicon_accession=NC_002516.2;product=hypothetical protein	708	150	0.2119	1	9.49	1	9.49
PGD105466 cds chromosome:1463586-1463936(+) locus_tag=PA1349;replicon_accession=NC_002516.2;product=conserved hypothetical protein	351	0	0	0	0	0	0
PGD105468 cds chromosome:1464111-1464860(+) locus_tag=PA1350;replicon_accession=NC_002516.2;product=hypothetical protein	750	604	0.8053	4	35.8343	4	35.8343
PGD105470 cds chromosome:1464878-1466101(+) locus_tag=PA1351;replicon_accession=NC_002516.2;product=probable sigma-70 factor, ECF subfamily	1224	145	0.1185	1	5.4893	1	5.4893
PGD105472 cds chromosome:1466109-1467320(-) locus_tag=PA1352;replicon_accession=NC_002516.2;product=conserved hypothetical protein	1212	0	0	0	0	0	0
PGD105474 cds chromosome:1467488-1467901(-) locus_tag=PA1353;replicon_accession=NC_002516.2;product=hypothetical protein	414	151	0.3647	1	16.2293	1	16.2293
PGD105476 cds chromosome:1467938-1468363(-) locus_tag=PA1354;replicon_accession=NC_002516.2;product=hypothetical protein	426	302	0.7089	2	31.5443	2	31.5443
PGD105478 cds chromosome:1468510-1468890(+) locus_tag=PA1355;replicon_accession=NC_002516.2;product=hypothetical protein	381	0	0	0	0	0	0
PGD105480 cds chromosome:1468913-1470019(+) locus_tag=PA1356;replicon_accession=NC_002516.2;product=hypothetical protein	1107	0	0	0	0	0	0
PGD105482 cds chromosome:1470088-1470564(+) locus_tag=PA1357;replicon_accession=NC_002516.2;product=conserved hypothetical protein	477	275	0.5765	3	42.2575	3	42.2575
PGD105484 cds chromosome:1470580-1470978(-) locus_tag=PA1358;replicon_accession=NC_002516.2;product=hypothetical protein	399	564	1.4135	4	67.3578	4	67.3578
PGD105486 cds chromosome:1471016-1471672(-) locus_tag=PA1359;replicon_accession=NC_002516.2;product=probable transcriptional regulator	657	264	0.4018	2	20.4534	2	20.4534
PGD105488 cds chromosome:1471671-1472564(+) locus_tag=PA1360;replicon_accession=NC_002516.2;product=conserved hypothetical protein	894	837	0.9362	6	45.0936	6	45.0936
PGD105490 cds chromosome:1472547-1473980(-) name=norM;locus_tag=PA1361;replicon_accession=NC_002516.2;product=NorM	1434	1295	0.9031	9	42.1691	9	42.1691
PGD105492 cds chromosome:1474391-1474714(+) locus_tag=PA1362;replicon_accession=NC_002516.2;product=hypothetical protein	324	0	0	0	0	0	0
PGD105494 cds chromosome:1474727-1475467(+) locus_tag=PA1363;replicon_accession=NC_002516.2;product=ECF sigma factor	741	871	1.1754	6	54.4044	6	54.4044
PGD105496 cds chromosome:1475464-1476306(+) locus_tag=PA1364;replicon_accession=NC_002516.2;product=probable transmembrane sensor	843	0	0	0	0	0	0
PGD105498 cds chromosome:1476384-1478825(+) locus_tag=PA1365;replicon_accession=NC_002516.2;product=probable siderophore receptor	2442	1744	0.7142	12	33.0169	12	33.0169
PGD105500 cds chromosome:1479021-1479791(-) locus_tag=PA1366;replicon_accession=NC_002516.2;product=hypothetical protein	771	0	0	0	0	0	0
PGD105502 cds chromosome:1480215-1481051(-) locus_tag=PA1367;replicon_accession=NC_002516.2;product=hypothetical protein	837	0	0	0	0	0	0
PGD105504 cds chromosome:1481334-1482758(-) locus_tag=PA1368;replicon_accession=NC_002516.2;product=hypothetical protein	1425	0	0	0	0	0	0
PGD105506 cds chromosome:1483123-1483875(+) locus_tag=PA1369;replicon_accession=NC_002516.2;product=hypothetical protein	753	0	0	0	0	0	0
PGD105508 cds chromosome:1483898-1485763(+) locus_tag=PA1370;replicon_accession=NC_002516.2;product=hypothetical protein	1866	0	0	0	0	0	0
PGD105510 cds chromosome:1486266-1486967(-) locus_tag=PA1371;replicon_accession=NC_002516.2;product=hypothetical protein	702	0	0	0	0	0	0
PGD105512 cds chromosome:1486960-1489095(-) locus_tag=PA1372;replicon_accession=NC_002516.2;product=hypothetical protein	2136	0	0	0	0	0	0
PGD105514 cds chromosome:1489815-1491083(-) name=fabF2;locus_tag=PA1373;replicon_accession=NC_002516.2;product=3-oxoacyl-acyl carrier protein synthase II	1269	667	0.5256	5	26.4734	5	26.4734
PGD105516 cds chromosome:1491192-1491698(+) locus_tag=PA1374;replicon_accession=NC_002516.2;product=hypothetical protein	507	447	0.8817	3	39.757	3	39.757
PGD105518 cds chromosome:1491913-1493055(+) name=pdxB;locus_tag=PA1375;replicon_accession=NC_002516.2;product=erythronate-4-phosphate dehydrogenase	1143	150	0.1312	1	5.8783	1	5.8783
PGD105520 cds chromosome:1493090-1494823(-) name=aceK;locus_tag=PA1376;replicon_accession=NC_002516.2;product=isocitrate dehydrogenase kinase/phosphatase	1734	1188	0.6851	8	30.9986	8	30.9986
PGD105522 cds chromosome:1494959-1495492(+) locus_tag=PA1377;replicon_accession=NC_002516.2;product=conserved hypothetical protein	534	746	1.397	5	62.9114	5	62.9114
PGD105524 cds chromosome:1495635-1495997(+) locus_tag=PA1378;replicon_accession=NC_002516.2;product=hypothetical protein	363	603	1.6612	4	74.0379	4	74.0379
PGD105526 cds chromosome:1496087-1496920(-) locus_tag=PA1379;replicon_accession=NC_002516.2;product=probable short-chain dehydrogenase	834	302	0.3621	2	16.1126	2	16.1126
PGD105528 cds chromosome:1497012-1497977(+) locus_tag=PA1380;replicon_accession=NC_002516.2;product=probable transcriptional regulator	966	301	0.3116	2	13.9108	2	13.9108
PGD105530 cds chromosome:1498338-1498829(+) locus_tag=PA1381;replicon_accession=NC_002516.2;product=hypothetical protein	492	0	0	0	0	0	0
PGD105532 cds chromosome:1498813-1501092(+) locus_tag=PA1382;replicon_accession=NC_002516.2;product=probable type II secretion system protein	2280	0	0	0	0	0	0
PGD105534 cds chromosome:1501611-1503416(+) locus_tag=PA1383;replicon_accession=NC_002516.2;product=hypothetical protein	1806	0	0	0	0	0	0
PGD105536 cds chromosome:1503568-1504581(+) name=galE;locus_tag=PA1384;replicon_accession=NC_002516.2;product=UDP-glucose 4-epimerase	1014	0	0	0	0	0	0
PGD105538 cds chromosome:1504605-1505729(+) locus_tag=PA1385;replicon_accession=NC_002516.2;product=probable glycosyl transferase	1125	0	0	0	0	0	0
PGD105540 cds chromosome:1505749-1507017(+) locus_tag=PA1386;replicon_accession=NC_002516.2;product=probable ATP-binding component of ABC transporter	1269	0	0	0	0	0	0
PGD105542 cds chromosome:1507164-1508720(+) locus_tag=PA1387;replicon_accession=NC_002516.2;product=hypothetical protein	1557	0	0	0	0	0	0
PGD105544 cds chromosome:1508737-1509465(+) locus_tag=PA1388;replicon_accession=NC_002516.2;product=hypothetical protein	729	0	0	0	0	0	0
PGD105546 cds chromosome:1509562-1511046(+) locus_tag=PA1389;replicon_accession=NC_002516.2;product=probable glycosyl transferase	1485	0	0	0	0	0	0
PGD105548 cds chromosome:1511232-1512266(+) locus_tag=PA1390;replicon_accession=NC_002516.2;product=probable glycosyl transferase	1035	0	0	0	0	0	0
PGD105550 cds chromosome:1512260-1514035(+) locus_tag=PA1391;replicon_accession=NC_002516.2;product=probable glycosyl transferase	1776	0	0	0	0	0	0
PGD105552 cds chromosome:1514036-1515280(+) locus_tag=PA1392;replicon_accession=NC_002516.2;product=hypothetical protein	1245	0	0	0	0	0	0
PGD105554 cds chromosome:1515337-1515927(-) name=cysC;locus_tag=PA1393;replicon_accession=NC_002516.2;product=adenosine 5'-phosphosulfate (APS) kinase	591	0	0	0	0	0	0
PGD105556 cds chromosome:1516433-1516687(+) locus_tag=PA1394;replicon_accession=NC_002516.2;product=hypothetical protein	255	0	0	0	0	0	0
PGD105558 cds chromosome:1516703-1517119(+) locus_tag=PA1395;replicon_accession=NC_002516.2;product=hypothetical protein	417	528	1.2662	4	64.4503	4	64.4503
PGD105560 cds chromosome:1517146-1518768(-) locus_tag=PA1396;replicon_accession=NC_002516.2;product=probable two-component sensor	1623	430	0.2649	3	12.4195	3	12.4195
PGD105562 cds chromosome:1518914-1519546(+) locus_tag=PA1397;replicon_accession=NC_002516.2;product=probable two-component response regulator	633	898	1.4186	6	63.6866	6	63.6866
PGD105564 cds chromosome:1519627-1519968(+) locus_tag=PA1398;replicon_accession=NC_002516.2;product=hypothetical protein	342	1049	3.0673	7	137.522	7	137.522
PGD105566 cds chromosome:1519984-1520904(-) locus_tag=PA1399;replicon_accession=NC_002516.2;product=probable transcriptional regulator	921	0	0	0	0	0	0
PGD105568 cds chromosome:1521109-1524396(+) locus_tag=PA1400;replicon_accession=NC_002516.2;product=probable pyruvate carboxylase	3288	107	0.0325	1	2.0435	1	2.0435
PGD105570 cds chromosome:1524424-1524831(-) locus_tag=PA1401;replicon_accession=NC_002516.2;product=hypothetical protein	408	0	0	0	0	0	0
PGD105572 cds chromosome:1524909-1525574(-) locus_tag=PA1402;replicon_accession=NC_002516.2;product=hypothetical protein	666	151	0.2267	1	10.0885	1	10.0885
PGD105574 cds chromosome:1525667-1526299(+) locus_tag=PA1403;replicon_accession=NC_002516.2;product=probable transcriptional regulator	633	302	0.4771	2	21.2289	2	21.2289
PGD105576 cds chromosome:1526430-1526657(-) locus_tag=PA1404;replicon_accession=NC_002516.2;product=hypothetical protein	228	714	3.1316	5	147.345	5	147.345
PGD105578 cds chromosome:1527191-1528783(+) locus_tag=PA1405;replicon_accession=NC_002516.2;product=probable helicase	1593	151	0.0948	1	4.2178	1	4.2178
PGD105580 cds chromosome:1528803-1529561(-) locus_tag=PA1406;replicon_accession=NC_002516.2;product=hypothetical protein	759	0	0	0	0	0	0
PGD105582 cds chromosome:1529597-1530538(-) locus_tag=PA1407;replicon_accession=NC_002516.2;product=hypothetical protein	942	149	0.1582	1	7.1326	1	7.1326
PGD105584 cds chromosome:1530605-1533028(-) locus_tag=PA1408;replicon_accession=NC_002516.2;product=hypothetical protein	2424	902	0.3721	6	16.631	6	16.631
PGD105586 cds chromosome:1533238-1534278(+) name=aphA;locus_tag=PA1409;replicon_accession=NC_002516.2;product=acetylpolyamine aminohydrolase	1041	604	0.5802	4	25.8173	4	25.8173
PGD105588 cds chromosome:1534289-1535380(+) locus_tag=PA1410;replicon_accession=NC_002516.2;product=probable periplasmic spermidine/putrescine-binding protein	1092	0	0	0	0	0	0
PGD105590 cds chromosome:1535586-1536497(+) locus_tag=PA1411;replicon_accession=NC_002516.2;product=hypothetical protein	912	151	0.1656	1	7.3673	1	7.3673
PGD105592 cds chromosome:1536457-1537650(-) locus_tag=PA1412;replicon_accession=NC_002516.2;product=hypothetical protein	1194	0	0	0	0	0	0
PGD105594 cds chromosome:1537755-1538627(+) locus_tag=PA1413;replicon_accession=NC_002516.2;product=probable transcriptional regulator	873	567	0.6495	4	30.7855	4	30.7855
PGD105596 cds chromosome:1538683-1538916(+) locus_tag=PA1414;replicon_accession=NC_002516.2;product=hypothetical protein	234	3486	14.8974	25	717.836	25	717.836
PGD105598 cds chromosome:1538976-1539704(-) locus_tag=PA1415;replicon_accession=NC_002516.2;product=hypothetical protein	729	1563	2.144	11	101.383	11	101.383
PGD105600 cds chromosome:1539749-1541131(-) locus_tag=PA1416;replicon_accession=NC_002516.2;product=conserved hypothetical protein	1383	660	0.4772	5	24.2912	5	24.2912
PGD105602 cds chromosome:1541145-1542746(-) locus_tag=PA1417;replicon_accession=NC_002516.2;product=probable decarboxylase	1602	117	0.073	1	4.1941	1	4.1941
PGD105604 cds chromosome:1542822-1544213(-) locus_tag=PA1418;replicon_accession=NC_002516.2;product=probable sodium:solute symport protein	1392	738	0.5302	5	24.1341	5	24.1341
PGD105606 cds chromosome:1544307-1545818(-) locus_tag=PA1419;replicon_accession=NC_002516.2;product=probable transporter	1512	280	0.1852	2	8.8875	2	8.8875
PGD105608 cds chromosome:1545837-1546256(-) locus_tag=PA1420;replicon_accession=NC_002516.2;product=hypothetical protein	420	0	0	0	0	0	0
PGD105610 cds chromosome:1546271-1547230(-) name=gbuA;locus_tag=PA1421;replicon_accession=NC_002516.2;product=guanidinobutyrase	960	300	0.3125	2	13.9978	2	13.9978
PGD105612 cds chromosome:1547437-1548330(+) name=gbuR;locus_tag=PA1422;replicon_accession=NC_002516.2;product=GbuR	894	296	0.3311	2	15.0312	2	15.0312
PGD105614 cds chromosome:1548334-1549587(-) name=bdlA;locus_tag=PA1423;replicon_accession=NC_002516.2;product=BdlA	1254	301	0.24	2	10.716	2	10.716
PGD105616 cds chromosome:1549883-1550494(+) locus_tag=PA1424;replicon_accession=NC_002516.2;product=hypothetical protein	612	277	0.4526	2	21.9573	2	21.9573
PGD105618 cds chromosome:1550984-1552600(+) locus_tag=PA1425;replicon_accession=NC_002516.2;product=probable ATP-binding component of ABC transporter	1617	259	0.1602	2	8.3104	2	8.3104
PGD105620 cds chromosome:1552641-1552997(+) locus_tag=PA1426;replicon_accession=NC_002516.2;product=hypothetical protein	357	0	0	0	0	0	0
PGD105622 cds chromosome:1553112-1553675(+) locus_tag=PA1427;replicon_accession=NC_002516.2;product=hypothetical protein	564	302	0.5355	2	23.826	2	23.826
PGD105624 cds chromosome:1554415-1554846(+) locus_tag=PA1428;replicon_accession=NC_002516.2;product=conserved hypothetical protein	432	903	2.0903	6	93.3186	6	93.3186
PGD105626 cds chromosome:1555012-1557720(+) locus_tag=PA1429;replicon_accession=NC_002516.2;product=probable cation-transporting P-type ATPase	2709	1234	0.4555	9	22.3221	9	22.3221
PGD105628 cds chromosome:1558171-1558890(+) name=lasR;locus_tag=PA1430;replicon_accession=NC_002516.2;product=transcriptional regulator LasR	720	9222	12.8083	63	587.907	63	587.907
PGD105630 cds chromosome:1558880-1559122(-) name=rsaL;locus_tag=PA1431;replicon_accession=NC_002516.2;product=regulatory protein RsaL	243	745	3.0658	5	138.25	5	138.25
PGD105632 cds chromosome:1559254-1559859(+) name=lasI;locus_tag=PA1432;replicon_accession=NC_002516.2;product=autoinducer synthesis protein LasI	606	709	1.17	5	55.4368	5	55.4368
PGD105634 cds chromosome:1559966-1561918(-) locus_tag=PA1433;replicon_accession=NC_002516.2;product=conserved hypothetical protein	1953	298	0.1526	2	6.8806	2	6.8806
PGD105636 cds chromosome:1561919-1562632(-) locus_tag=PA1434;replicon_accession=NC_002516.2;product=hypothetical protein	714	127	0.1779	1	9.4103	1	9.4103
PGD105638 cds chromosome:1562813-1563970(+) locus_tag=PA1435;replicon_accession=NC_002516.2;product=probable Resistance-Nodulation-Cell Division (RND) efflux membrane fusion protein precursor	1158	151	0.1304	1	5.8022	1	5.8022
PGD105640 cds chromosome:1563967-1567077(+) locus_tag=PA1436;replicon_accession=NC_002516.2;product=probable Resistance-Nodulation-Cell Division (RND) efflux transporter	3111	995	0.3198	7	15.1182	7	15.1182
PGD105642 cds chromosome:1567181-1567870(+) locus_tag=PA1437;replicon_accession=NC_002516.2;product=probable two-component response regulator	690	264	0.3826	2	19.4752	2	19.4752
PGD105644 cds chromosome:1567848-1569293(+) locus_tag=PA1438;replicon_accession=NC_002516.2;product=probable two-component sensor	1446	145	0.1003	1	4.6466	1	4.6466
PGD105646 cds chromosome:1569302-1569709(-) locus_tag=PA1439;replicon_accession=NC_002516.2;product=conserved hypothetical protein	408	151	0.3701	1	16.468	1	16.468
PGD105648 cds chromosome:1569721-1570308(-) locus_tag=PA1440;replicon_accession=NC_002516.2;product=hypothetical protein	588	4288	7.2925	29	331.376	29	331.376
PGD105650 cds chromosome:1570496-1571779(+) locus_tag=PA1441;replicon_accession=NC_002516.2;product=putative flagellar hook-length control protein FliK	1284	283	0.2204	2	10.4656	2	10.4656
PGD105652 cds chromosome:1572023-1572544(+) locus_tag=PA1442;replicon_accession=NC_002516.2;product=conserved hypothetical protein	522	988	1.8927	7	90.1007	7	90.1007
PGD105654 cds chromosome:1572552-1573523(+) name=fliM;locus_tag=PA1443;replicon_accession=NC_002516.2;product=flagellar motor switch protein FliM	972	1147	1.18	8	55.2999	8	55.2999
PGD105656 cds chromosome:1573551-1574024(+) name=fliN;locus_tag=PA1444;replicon_accession=NC_002516.2;product=flagellar motor switch protein FliN	474	151	0.3186	1	14.175	1	14.175
PGD105658 cds chromosome:1574026-1574478(+) name=fliO;locus_tag=PA1445;replicon_accession=NC_002516.2;product=flagellar protein FliO	453	0	0	0	0	0	0
PGD105660 cds chromosome:1574475-1575242(+) name=fliP;locus_tag=PA1446;replicon_accession=NC_002516.2;product=flagellar biosynthetic protein FliP	768	1476	1.9219	10	87.4862	10	87.4862
PGD105662 cds chromosome:1575290-1575559(+) name=fliQ;locus_tag=PA1447;replicon_accession=NC_002516.2;product=flagellar biosynthetic protein FliQ	270	0	0	0	0	0	0
PGD105664 cds chromosome:1575559-1576335(+) name=fliR;locus_tag=PA1448;replicon_accession=NC_002516.2;product=flagellar biosynthetic protein FliR	777	151	0.1943	1	8.6473	1	8.6473
PGD105666 cds chromosome:1576338-1577474(+) name=flhB;locus_tag=PA1449;replicon_accession=NC_002516.2;product=flagellar biosynthetic protein FlhB	1137	433	0.3808	3	17.7281	3	17.7281
PGD105668 cds chromosome:1577547-1578806(+) locus_tag=PA1450;replicon_accession=NC_002516.2;product=conserved hypothetical protein	1260	151	0.1198	1	5.3325	1	5.3325
PGD105670 cds chromosome:1578839-1580182(+) locus_tag=PA1451;replicon_accession=NC_002516.2;product=conserved hypothetical protein	1344	302	0.2247	2	9.9984	2	9.9984
PGD105672 cds chromosome:1580321-1582444(+) name=flhA;locus_tag=PA1452;replicon_accession=NC_002516.2;product=flagellar biosynthesis protein FlhA	2124	1150	0.5414	8	25.3067	8	25.3067
PGD105674 cds chromosome:1582528-1583817(+) name=flhF;locus_tag=PA1453;replicon_accession=NC_002516.2;product=flagellar biosynthesis protein FlhF	1290	905	0.7016	6	31.2509	6	31.2509
PGD105676 cds chromosome:1583956-1584798(+) name=fleN;locus_tag=PA1454;replicon_accession=NC_002516.2;product=flagellar synthesis regulator FleN	843	1939	2.3001	14	111.584	14	111.584
PGD105678 cds chromosome:1584795-1585538(+) name=fliA;locus_tag=PA1455;replicon_accession=NC_002516.2;product=sigma factor FliA	744	2106	2.8306	14	126.432	14	126.432
PGD105680 cds chromosome:1585640-1586014(+) name=cheY;locus_tag=PA1456;replicon_accession=NC_002516.2;product=two-component response regulator CheY	375	889	2.3707	6	107.503	6	107.503
PGD105682 cds chromosome:1586034-1586822(+) name=cheZ;locus_tag=PA1457;replicon_accession=NC_002516.2;product=chemotaxis protein CheZ	789	2107	2.6705	14	119.221	14	119.221
PGD105684 cds chromosome:1587023-1589284(+) locus_tag=PA1458;replicon_accession=NC_002516.2;product=probable two-component sensor	2262	3045	1.3462	21	62.3774	21	62.3774
PGD105686 cds chromosome:1589338-1590444(+) locus_tag=PA1459;replicon_accession=NC_002516.2;product=probable methyltransferase	1107	453	0.4092	3	18.2085	3	18.2085
PGD105688 cds chromosome:1590533-1591273(+) name=motC;locus_tag=PA1460;replicon_accession=NC_002516.2;product=MotC	741	0	0	0	0	0	0
PGD105690 cds chromosome:1591286-1592176(+) name=motD;locus_tag=PA1461;replicon_accession=NC_002516.2;product=MotD	891	301	0.3378	2	15.0818	2	15.0818
PGD105692 cds chromosome:1592271-1593059(+) locus_tag=PA1462;replicon_accession=NC_002516.2;product=probable plasmid partitioning protein	789	562	0.7123	4	34.0631	4	34.0631
PGD105694 cds chromosome:1593151-1594041(+) locus_tag=PA1463;replicon_accession=NC_002516.2;product=hypothetical protein	891	584	0.6554	4	30.1636	4	30.1636
PGD105696 cds chromosome:1594087-1594566(+) locus_tag=PA1464;replicon_accession=NC_002516.2;product=probable purine-binding chemotaxis protein	480	1357	2.8271	10	139.978	10	139.978
PGD105698 cds chromosome:1594597-1595004(+) locus_tag=PA1465;replicon_accession=NC_002516.2;product=hypothetical protein	408	0	0	0	0	0	0
PGD105700 cds chromosome:1595032-1595718(-) locus_tag=PA1466;replicon_accession=NC_002516.2;product=hypothetical protein	687	299	0.4352	2	19.5602	2	19.5602
PGD105702 cds chromosome:1595827-1596798(+) locus_tag=PA1467;replicon_accession=NC_002516.2;product=hypothetical protein	972	0	0	0	0	0	0
PGD105704 cds chromosome:1596889-1597305(+) locus_tag=PA1468;replicon_accession=NC_002516.2;product=hypothetical protein	417	451	1.0815	3	48.3377	3	48.3377
PGD105706 cds chromosome:1597365-1598087(+) locus_tag=PA1469;replicon_accession=NC_002516.2;product=hypothetical protein	723	0	0	0	0	0	0
PGD105708 cds chromosome:1598221-1598958(+) locus_tag=PA1470;replicon_accession=NC_002516.2;product=probable short-chain dehydrogenase	738	0	0	0	0	0	0
PGD105710 cds chromosome:1599024-1599320(-) locus_tag=PA1471;replicon_accession=NC_002516.2;product=hypothetical protein	297	1594	5.367	12	271.472	12	271.472
PGD105712 cds chromosome:1599428-1599982(-) locus_tag=PA1472;replicon_accession=NC_002516.2;product=conserved hypothetical protein	555	0	0	0	0	0	0
PGD105714 cds chromosome:1600083-1600418(-) locus_tag=PA1473;replicon_accession=NC_002516.2;product=hypothetical protein	336	151	0.4494	1	19.9968	1	19.9968
PGD105716 cds chromosome:1600415-1601893(-) locus_tag=PA1474;replicon_accession=NC_002516.2;product=hypothetical protein	1479	905	0.6119	6	27.2574	6	27.2574
PGD105718 cds chromosome:1602179-1602880(+) name=ccmA;locus_tag=PA1475;replicon_accession=NC_002516.2;product=heme exporter protein CcmA	702	301	0.4288	2	19.1423	2	19.1423
PGD105720 cds chromosome:1602877-1603548(+) name=ccmB;locus_tag=PA1476;replicon_accession=NC_002516.2;product=heme exporter protein CcmB	672	409	0.6086	3	29.9953	3	29.9953
PGD105722 cds chromosome:1603671-1604429(+) name=ccmC;locus_tag=PA1477;replicon_accession=NC_002516.2;product=heme exporter protein CcmC	759	1331	1.7536	10	88.5236	10	88.5236
PGD105724 cds chromosome:1604426-1604602(+) locus_tag=PA1478;replicon_accession=NC_002516.2;product=hypothetical protein	177	146	0.8249	1	37.9601	1	37.9601
PGD105726 cds chromosome:1604599-1605087(+) name=ccmE;locus_tag=PA1479;replicon_accession=NC_002516.2;product=cytochrome C-type biogenesis protein CcmE	489	938	1.9182	7	96.1811	7	96.1811
PGD105728 cds chromosome:1605088-1607061(+) name=ccmF;locus_tag=PA1480;replicon_accession=NC_002516.2;product=cytochrome C-type biogenesis protein CcmF	1974	595	0.3014	4	13.6149	4	13.6149
PGD105730 cds chromosome:1607065-1607607(+) name=ccmG;locus_tag=PA1481;replicon_accession=NC_002516.2;product=cytochrome C biogenesis protein CcmG	543	437	0.8048	3	37.1212	3	37.1212
PGD105732 cds chromosome:1607604-1608071(+) name=ccmH;locus_tag=PA1482;replicon_accession=NC_002516.2;product=cytochrome C-type biogenesis protein CcmH	468	656	1.4017	5	71.7835	5	71.7835
PGD105734 cds chromosome:1608068-1609291(+) name=cycH;locus_tag=PA1483;replicon_accession=NC_002516.2;product=cytochrome c-type biogenesis protein	1224	147	0.1201	1	5.4893	1	5.4893
PGD105736 cds chromosome:1609738-1610544(-) locus_tag=PA1484;replicon_accession=NC_002516.2;product=probable transcriptional regulator	807	1175	1.456	8	66.6066	8	66.6066
PGD105738 cds chromosome:1610745-1612112(+) locus_tag=PA1485;replicon_accession=NC_002516.2;product=probable amino acid permease	1368	196	0.1433	2	9.823	2	9.823
PGD105740 cds chromosome:1612126-1613226(+) name=bapF;locus_tag=PA1486;replicon_accession=NC_002516.2;product=beta-peptidyl aminopeptidase	1101	0	0	0	0	0	0
PGD105742 cds chromosome:1613234-1614649(-) locus_tag=PA1487;replicon_accession=NC_002516.2;product=probable carbohydrate kinase	1416	123	0.0869	1	4.745	1	4.745
PGD105744 cds chromosome:1614670-1615908(-) locus_tag=PA1488;replicon_accession=NC_002516.2;product=hypothetical protein	1239	0	0	0	0	0	0
PGD105746 cds chromosome:1615895-1617085(-) locus_tag=PA1489;replicon_accession=NC_002516.2;product=hypothetical protein	1191	102	0.0856	1	5.6414	1	5.6414
PGD105748 cds chromosome:1617489-1618265(-) locus_tag=PA1490;replicon_accession=NC_002516.2;product=probable transcriptional regulator	777	0	0	0	0	0	0
PGD105750 cds chromosome:1618612-1619847(+) locus_tag=PA1491;replicon_accession=NC_002516.2;product=probable transporter	1236	769	0.6222	6	32.6162	6	32.6162
PGD105752 cds chromosome:1619907-1620263(+) locus_tag=PA1492;replicon_accession=NC_002516.2;product=hypothetical protein	357	0	0	0	0	0	0
PGD105754 cds chromosome:1620345-1621343(-) name=cysP;locus_tag=PA1493;replicon_accession=NC_002516.2;product=sulfate-binding protein of ABC transporter	999	7892	7.8999	54	363.186	54	363.186
PGD105756 cds chromosome:1621472-1623127(-) name=muiA;locus_tag=PA1494;replicon_accession=NC_002516.2;product=mucoidy inhibitor gene A	1656	4670	2.82	32	129.835	32	129.835
PGD105758 cds chromosome:1623251-1623877(-) locus_tag=PA1495;replicon_accession=NC_002516.2;product=hypothetical protein	627	0	0	0	0	0	0
PGD105760 cds chromosome:1623864-1624715(-) locus_tag=PA1496;replicon_accession=NC_002516.2;product=probable potassium channel	852	302	0.3545	2	15.7722	2	15.7722
PGD105762 cds chromosome:1624781-1625695(-) locus_tag=PA1497;replicon_accession=NC_002516.2;product=probable transporter	915	0	0	0	0	0	0
PGD105764 cds chromosome:1626062-1627495(-) name=pykF;locus_tag=PA1498;replicon_accession=NC_002516.2;product=pyruvate kinase I	1434	150	0.1046	1	4.6855	1	4.6855
PGD105766 cds chromosome:1627497-1628762(-) locus_tag=PA1499;replicon_accession=NC_002516.2;product=conserved hypothetical protein	1266	228	0.1801	2	10.6144	2	10.6144
PGD105768 cds chromosome:1629059-1629949(-) locus_tag=PA1500;replicon_accession=NC_002516.2;product=probable oxidoreductase	891	904	1.0146	6	45.2454	6	45.2454
PGD105770 cds chromosome:1630024-1630806(-) locus_tag=PA1501;replicon_accession=NC_002516.2;product=conserved hypothetical protein	783	734	0.9374	5	42.9051	5	42.9051
PGD105772 cds chromosome:1630902-1632677(-) name=gcl;locus_tag=PA1502;replicon_accession=NC_002516.2;product=glyoxylate carboligase	1776	1782	1.0034	12	45.3982	12	45.3982
PGD105774 cds chromosome:1633006-1633437(+) locus_tag=PA1503;replicon_accession=NC_002516.2;product=hypothetical protein	432	0	0	0	0	0	0
PGD105776 cds chromosome:1633842-1634492(-) locus_tag=PA1504;replicon_accession=NC_002516.2;product=probable transcriptional regulator	651	575	0.8833	4	41.2838	4	41.2838
PGD105778 cds chromosome:1634728-1635723(+) name=moaA2;locus_tag=PA1505;replicon_accession=NC_002516.2;product=molybdopterin biosynthetic protein A2	996	2298	2.3072	16	107.935	16	107.935
PGD105780 cds chromosome:1635908-1636237(+) locus_tag=PA1506;replicon_accession=NC_002516.2;product=hypothetical protein	330	0	0	0	0	0	0
PGD105782 cds chromosome:1636329-1637696(-) locus_tag=PA1507;replicon_accession=NC_002516.2;product=probable transporter	1368	988	0.7222	7	34.3805	7	34.3805
PGD105784 cds chromosome:1638379-1638639(-) locus_tag=PA1508;replicon_accession=NC_002516.2;product=hypothetical protein	261	150	0.5747	1	25.7431	1	25.7431
PGD105786 cds chromosome:1638652-1639794(-) name=tplEi;locus_tag=PA1509;replicon_accession=NC_002516.2;product=immunity protein, TplEi	1143	0	0	0	0	0	0
PGD105788 cds chromosome:1639791-1641500(-) name=tplE;locus_tag=PA1510;replicon_accession=NC_002516.2;product=type 6 PGAP1-like effector, TplE	1710	151	0.0883	1	3.9292	1	3.9292
PGD105790 cds chromosome:1641497-1644025(-) name=vgrG2a;locus_tag=PA1511;replicon_accession=NC_002516.2;product=VgrG2a	2529	726	0.2871	5	13.2838	5	13.2838
PGD105792 cds chromosome:1644207-1644725(-) name=hcpA;locus_tag=PA1512;replicon_accession=NC_002516.2;product=secreted protein Hcp	519	747	1.4393	5	64.7297	5	64.7297
PGD105794 cds chromosome:1645211-1646488(-) locus_tag=PA1513;replicon_accession=NC_002516.2;product=hypothetical protein	1278	1670	1.3067	12	63.0886	12	63.0886
PGD105796 cds chromosome:1646537-1647046(-) locus_tag=PA1514;replicon_accession=NC_002516.2;product=ureidoglycolate hydrolaseYbbT	510	749	1.4686	5	65.872	5	65.872
PGD105798 cds chromosome:1647101-1648099(-) name=alc;locus_tag=PA1515;replicon_accession=NC_002516.2;product=allantoicase	999	1139	1.1401	8	53.8053	8	53.8053
PGD105800 cds chromosome:1648117-1648632(-) locus_tag=PA1516;replicon_accession=NC_002516.2;product=hypothetical protein	516	1057	2.0484	7	91.1484	7	91.1484
PGD105802 cds chromosome:1648629-1649555(-) locus_tag=PA1517;replicon_accession=NC_002516.2;product=conserved hypothetical protein	927	3299	3.5588	22	159.457	22	159.457
PGD105804 cds chromosome:1649928-1650308(+) locus_tag=PA1518;replicon_accession=NC_002516.2;product=conserved hypothetical protein	381	2065	5.4199	14	246.89	14	246.89
PGD105806 cds chromosome:1650549-1651898(-) locus_tag=PA1519;replicon_accession=NC_002516.2;product=probable transporter	1350	582	0.4311	4	19.908	4	19.908
PGD105808 cds chromosome:1652273-1653052(+) locus_tag=PA1520;replicon_accession=NC_002516.2;product=probable transcriptional regulator	780	2196	2.8154	15	129.21	15	129.21
PGD105810 cds chromosome:1653106-1654410(-) locus_tag=PA1521;replicon_accession=NC_002516.2;product=probable guanine deaminase	1305	152	0.1165	1	5.1486	1	5.1486
PGD105812 cds chromosome:1654480-1655319(-) locus_tag=PA1522;replicon_accession=NC_002516.2;product=hypothetical protein	840	736	0.8762	5	39.9937	5	39.9937
PGD105814 cds chromosome:1655346-1657745(-) name=xdhB;locus_tag=PA1523;replicon_accession=NC_002516.2;product=xanthine dehydrogenase	2400	896	0.3733	6	16.7973	6	16.7973
PGD105816 cds chromosome:1657738-1659192(-) name=xdhA;locus_tag=PA1524;replicon_accession=NC_002516.2;product=xanthine dehydrogenase	1455	603	0.4144	4	18.4713	4	18.4713
PGD105818 cds chromosome:1659413-1660546(-) name=alkB2;locus_tag=PA1525;replicon_accession=NC_002516.2;product=alkane-1-monooxygenase 2	1134	395	0.3483	3	17.775	3	17.775
PGD105820 cds chromosome:1660727-1661386(+) locus_tag=PA1526;replicon_accession=NC_002516.2;product=probable transcriptional regulator	660	1312	1.9879	9	91.6219	9	91.6219
PGD105822 cds chromosome:1661412-1664900(+) locus_tag=PA1527;replicon_accession=NC_002516.2;product=conserved hypothetical protein	3489	11530	3.3047	78	150.208	78	150.208
PGD105824 cds chromosome:1665065-1665934(+) name=zipA;locus_tag=PA1528;replicon_accession=NC_002516.2;product=cell division protein ZipA	870	8437	9.6977	58	447.929	58	447.929
PGD105826 cds chromosome:1666025-1668409(+) name=lig;locus_tag=PA1529;replicon_accession=NC_002516.2;product=DNA ligase	2385	1141	0.4784	8	22.5373	8	22.5373
PGD105828 cds chromosome:1668455-1668832(+) locus_tag=PA1530;replicon_accession=NC_002516.2;product=hypothetical protein	378	731	1.9339	5	88.8749	5	88.8749
PGD105830 ncrna chromosome:1668840-1669799(+) name=ffs;locus_tag=PA1530.1;replicon_accession=NC_002516.2;product=4.5S RNA	960	603	0.6281	4	27.9956	4	27.9956
PGD105832 cds chromosome:1669086-1669952(-) locus_tag=PA1531;replicon_accession=NC_002516.2;product=hypothetical protein	867	0	0	0	0	0	0
PGD105834 cds chromosome:1669989-1672034(+) name=dnaX;locus_tag=PA1532;replicon_accession=NC_002516.2;product=DNA polymerase subunits gamma and tau	2046	2977	1.455	21	68.9627	21	68.9627
PGD105836 cds chromosome:1672080-1672406(+) locus_tag=PA1533;replicon_accession=NC_002516.2;product=conserved hypothetical protein	327	4138	12.6544	28	575.322	28	575.322
PGD105838 cds chromosome:1672485-1673081(+) name=recR;locus_tag=PA1534;replicon_accession=NC_002516.2;product=recombination protein RecR	597	285	0.4774	2	22.509	2	22.509
PGD105840 cds chromosome:1673204-1674352(+) locus_tag=PA1535;replicon_accession=NC_002516.2;product=citronellyl-CoA dehydrogenase	1149	676	0.5883	5	29.2382	5	29.2382
PGD105842 cds chromosome:1674365-1674904(-) locus_tag=PA1536;replicon_accession=NC_002516.2;product=conserved hypothetical protein	540	577	1.0685	4	49.7699	4	49.7699
PGD105844 cds chromosome:1674978-1675865(-) locus_tag=PA1537;replicon_accession=NC_002516.2;product=probable short-chain dehydrogenase	888	751	0.8457	5	37.8319	5	37.8319
PGD105846 cds chromosome:1675862-1677445(-) locus_tag=PA1538;replicon_accession=NC_002516.2;product=probable flavin-containing monooxygenase	1584	4310	2.721	29	123.011	29	123.011
PGD105848 cds chromosome:1677559-1678407(+) locus_tag=PA1539;replicon_accession=NC_002516.2;product=hypothetical protein	849	1871	2.2038	13	102.881	13	102.881
PGD105850 cds chromosome:1678261-1678590(-) locus_tag=PA1540;replicon_accession=NC_002516.2;product=conserved hypothetical protein	330	0	0	0	0	0	0
PGD105852 cds chromosome:1678584-1678952(-) locus_tag=PA1541;replicon_accession=NC_002516.2;product=probable drug efflux transporter	369	128	0.3469	1	18.2085	1	18.2085
PGD105854 cds chromosome:1679361-1680197(-) locus_tag=PA1542;replicon_accession=NC_002516.2;product=hypothetical protein	837	696	0.8315	5	40.137	5	40.137
PGD105856 cds chromosome:1680437-1680985(-) name=apt;locus_tag=PA1543;replicon_accession=NC_002516.2;product=adenine phosphoribosyltransferase	549	696	1.2678	5	61.1925	5	61.1925
PGD105858 cds chromosome:1681071-1681805(-) name=anr;locus_tag=PA1544;replicon_accession=NC_002516.2;product=transcriptional regulator Anr	735	6722	9.1456	46	420.505	46	420.505
PGD105860 cds chromosome:1682051-1682518(+) locus_tag=PA1545;replicon_accession=NC_002516.2;product=hypothetical protein	468	434	0.9274	3	43.0701	3	43.0701
PGD105862 cds chromosome:1682567-1683949(-) name=hemN;locus_tag=PA1546;replicon_accession=NC_002516.2;product=oxygen-independent coproporphyrinogen III oxidase	1383	9762	7.0586	66	320.644	66	320.644
PGD105864 cds chromosome:1684077-1684760(-) locus_tag=PA1547;replicon_accession=NC_002516.2;product=hypothetical protein	684	0	0	0	0	0	0
PGD105866 cds chromosome:1684753-1684962(-) locus_tag=PA1548;replicon_accession=NC_002516.2;product=conserved hypothetical protein	210	151	0.719	1	31.995	1	31.995
PGD105868 cds chromosome:1684941-1687376(-) name=copA2;locus_tag=PA1549;replicon_accession=NC_002516.2;product=CopA2	2436	567	0.2328	4	11.0327	4	11.0327
PGD105870 cds chromosome:1687373-1687912(-) locus_tag=PA1550;replicon_accession=NC_002516.2;product=hypothetical protein	540	1770	3.2778	12	149.31	12	149.31
PGD105872 cds chromosome:1687924-1689339(-) locus_tag=PA1551;replicon_accession=NC_002516.2;product=probable ferredoxin	1416	6868	4.8503	46	218.271	46	218.271
PGD105874 cds chromosome:1689557-1690513(-) name=ccoP1;locus_tag=PA1552;replicon_accession=NC_002516.2;product=Cytochrome c oxidase, cbb3-type, CcoP subunit	957	5123	5.3532	35	245.729	35	245.729
PGD302409 cds chromosome:1690510-1690695(-) name=ccoQ1;locus_tag=PA1552.1;replicon_accession=NC_002516.2;product=Cytochrome c oxidase, cbb3-type, CcoQ subunit	186	598	3.2151	4	144.493	4	144.493
PGD105876 cds chromosome:1690701-1691312(-) name=ccoO1;locus_tag=PA1553;replicon_accession=NC_002516.2;product=Cytochrome c oxidase, cbb3-type, CcoO subunit	612	3249	5.3088	23	252.509	23	252.509
PGD105878 cds chromosome:1691327-1692754(-) name=ccoN1;locus_tag=PA1554;replicon_accession=NC_002516.2;product=Cytochrome c oxidase, cbb3-type, CcoN subunit	1428	4135	2.8957	28	131.744	28	131.744
PGD105880 cds chromosome:1693119-1694045(-) name=ccoP2;locus_tag=PA1555;replicon_accession=NC_002516.2;product=Cytochrome c oxidase, cbb3-type, CcoP subunit	927	4159	4.4865	29	210.193	29	210.193
PGD302411 cds chromosome:1694042-1694227(-) name=ccoQ2;locus_tag=PA1555.1;replicon_accession=NC_002516.2;product=Cytochrome c oxidase, cbb3-type, CcoQ subunit	186	599	3.2204	4	144.493	4	144.493
PGD105882 cds chromosome:1694233-1694841(-) name=ccoO2;locus_tag=PA1556;replicon_accession=NC_002516.2;product=Cytochrome c oxidase, cbb3-type, CcoO subunit	609	2476	4.0657	17	187.557	17	187.557
PGD105884 cds chromosome:1694852-1696279(-) name=ccoN2;locus_tag=PA1557;replicon_accession=NC_002516.2;product=Cytochrome c oxidase, cbb3-type, CcoN subunit	1428	11334	7.937	78	367.001	78	367.001
PGD105886 cds chromosome:1696467-1697099(+) locus_tag=PA1558;replicon_accession=NC_002516.2;product=hypothetical protein	633	138	0.218	1	10.6144	1	10.6144
PGD105888 cds chromosome:1697188-1697919(+) locus_tag=PA1559;replicon_accession=NC_002516.2;product=hypothetical protein	732	12211	16.6817	84	771.026	84	771.026
PGD105890 cds chromosome:1697916-1698344(+) locus_tag=PA1560;replicon_accession=NC_002516.2;product=hypothetical protein	429	2065	4.8135	14	219.266	14	219.266
PGD105892 cds chromosome:1698382-1699947(-) name=aer;locus_tag=PA1561;replicon_accession=NC_002516.2;product=aerotaxis receptor Aer	1566	3939	2.5153	27	115.844	27	115.844
PGD105894 cds chromosome:1700320-1703052(-) name=acnA;locus_tag=PA1562;replicon_accession=NC_002516.2;product=aconitate hydratase 1	2733	6961	2.547	48	118.005	48	118.005
PGD105896 cds chromosome:1703379-1704437(+) locus_tag=PA1563;replicon_accession=NC_002516.2;product=conserved hypothetical protein	1059	906	0.8555	6	38.0676	6	38.0676
PGD105898 cds chromosome:1704522-1704761(+) locus_tag=PA1564;replicon_accession=NC_002516.2;product=conserved hypothetical protein	240	1291	5.3792	9	251.96	9	251.96
PGD105900 cds chromosome:1704793-1706103(-) name=pauB2;locus_tag=PA1565;replicon_accession=NC_002516.2;product=FAD-dependent oxidoreductase	1311	450	0.3432	3	15.3751	3	15.3751
PGD105902 cds chromosome:1706172-1707536(-) name=pauA3;locus_tag=PA1566;replicon_accession=NC_002516.2;product=Glutamylpolyamine synthetase	1365	151	0.1106	1	4.9223	1	4.9223
PGD105904 cds chromosome:1708004-1709401(-) locus_tag=PA1567;replicon_accession=NC_002516.2;product=conserved hypothetical protein	1398	261	0.1867	2	9.6122	2	9.6122
PGD105906 cds chromosome:1709412-1709765(-) locus_tag=PA1568;replicon_accession=NC_002516.2;product=conserved hypothetical protein	354	243	0.6864	2	37.9601	2	37.9601
PGD105908 cds chromosome:1709821-1711191(-) locus_tag=PA1569;replicon_accession=NC_002516.2;product=probable major facilitator superfamily (MFS) transporter	1371	150	0.1094	1	4.9008	1	4.9008
PGD105910 cds chromosome:1711569-1712450(+) locus_tag=PA1570;replicon_accession=NC_002516.2;product=probable transcriptional regulator	882	421	0.4773	3	22.8535	3	22.8535
PGD105912 cds chromosome:1712519-1712698(-) locus_tag=PA1571;replicon_accession=NC_002516.2;product=hypothetical protein	180	1792	9.9556	12	447.929	12	447.929
PGD105914 cds chromosome:1712908-1714053(+) locus_tag=PA1572;replicon_accession=NC_002516.2;product=conserved hypothetical protein	1146	1746	1.5236	12	70.3554	12	70.3554
PGD105916 cds chromosome:1714064-1714660(+) locus_tag=PA1573;replicon_accession=NC_002516.2;product=conserved hypothetical protein	597	415	0.6951	3	33.7635	3	33.7635
PGD105918 cds chromosome:1714778-1715059(-) locus_tag=PA1574;replicon_accession=NC_002516.2;product=conserved hypothetical protein	282	4211	14.9326	28	667.129	28	667.129
PGD105920 cds chromosome:1715154-1715705(-) locus_tag=PA1575;replicon_accession=NC_002516.2;product=hypothetical protein	552	298	0.5399	2	24.344	2	24.344
PGD105922 cds chromosome:1715809-1716675(+) locus_tag=PA1576;replicon_accession=NC_002516.2;product=probable 3-hydroxyisobutyrate dehydrogenase	867	151	0.1742	1	7.7496	1	7.7496
PGD105924 cds chromosome:1716682-1717023(-) locus_tag=PA1577;replicon_accession=NC_002516.2;product=hypothetical protein	342	749	2.1901	5	98.2301	5	98.2301
PGD105926 cds chromosome:1717139-1717894(+) locus_tag=PA1578;replicon_accession=NC_002516.2;product=hypothetical protein	756	151	0.1997	1	8.8875	1	8.8875
PGD105928 cds chromosome:1718386-1718994(+) locus_tag=PA1579;replicon_accession=NC_002516.2;product=hypothetical protein	609	16420	26.9622	112	1235.67	112	1235.67
PGD105930 cds chromosome:1719109-1720395(-) name=gltA;locus_tag=PA1580;replicon_accession=NC_002516.2;product=citrate synthase	1287	10578	8.2191	72	375.885	72	375.885
PGD105932 cds chromosome:1720744-1721130(+) name=sdhC;locus_tag=PA1581;replicon_accession=NC_002516.2;product=succinate dehydrogenase (C subunit)	387	5007	12.938	34	590.294	34	590.294
PGD105934 cds chromosome:1721124-1721492(+) name=sdhD;locus_tag=PA1582;replicon_accession=NC_002516.2;product=succinate dehydrogenase (D subunit)	369	2416	6.5474	17	309.545	17	309.545
PGD105936 cds chromosome:1721496-1723268(+) name=sdhA;locus_tag=PA1583;replicon_accession=NC_002516.2;product=succinate dehydrogenase (A subunit)	1773	11160	6.2944	75	284.219	75	284.219
PGD105938 cds chromosome:1723280-1723987(+) name=sdhB;locus_tag=PA1584;replicon_accession=NC_002516.2;product=succinate dehydrogenase (B subunit)	708	10300	14.548	70	664.302	70	664.302
PGD105940 cds chromosome:1724244-1727075(+) name=sucA;locus_tag=PA1585;replicon_accession=NC_002516.2;product=2-oxoglutarate dehydrogenase (E1 subunit)	2832	24387	8.6112	165	391.464	165	391.464
PGD105942 cds chromosome:1727118-1728347(+) name=sucB;locus_tag=PA1586;replicon_accession=NC_002516.2;product=dihydrolipoamide succinyltransferase (E2 subunit)	1230	8129	6.6089	57	311.365	57	311.365
PGD105944 cds chromosome:1728416-1729852(+) name=lpd;locus_tag=PA1587;replicon_accession=NC_002516.2;product=dihydrolipoamide dehydrogenase Lpd	1437	13649	9.4983	93	434.837	93	434.837
PGD105946 cds chromosome:1730181-1731347(+) name=sucC;locus_tag=PA1588;replicon_accession=NC_002516.2;product=succinyl-CoA synthetase beta chain	1167	16876	14.461	114	656.349	114	656.349
PGD105948 cds chromosome:1731347-1732234(+) name=sucD;locus_tag=PA1589;replicon_accession=NC_002516.2;product=succinyl-CoA synthetase alpha chain	888	12808	14.4234	88	665.841	88	665.841
PGD105950 cds chromosome:1732545-1733858(+) name=braB;locus_tag=PA1590;replicon_accession=NC_002516.2;product=branched chain amino acid transporter	1314	4145	3.1545	29	148.287	29	148.287
PGD105952 cds chromosome:1734004-1734768(+) locus_tag=PA1591;replicon_accession=NC_002516.2;product=hypothetical protein	765	2808	3.6706	19	166.876	19	166.876
PGD105954 cds chromosome:1734827-1735063(-) locus_tag=PA1592;replicon_accession=NC_002516.2;product=hypothetical protein	237	15525	65.5063	107	3033.45	107	3033.45
PGD105956 cds chromosome:1735236-1735709(+) locus_tag=PA1593;replicon_accession=NC_002516.2;product=hypothetical protein	474	600	1.2658	4	56.6999	4	56.6999
PGD105958 cds chromosome:1735706-1736152(+) locus_tag=PA1594;replicon_accession=NC_002516.2;product=hypothetical protein	447	301	0.6734	2	30.0624	2	30.0624
PGD105960 cds chromosome:1736189-1737418(+) locus_tag=PA1595;replicon_accession=NC_002516.2;product=hypothetical protein	1230	115	0.0935	1	5.4626	1	5.4626
PGD105962 cds chromosome:1737536-1739440(+) name=htpG;locus_tag=PA1596;replicon_accession=NC_002516.2;product=heat shock protein HtpG	1905	37836	19.8614	255	899.386	255	899.386
PGD105964 cds chromosome:1739508-1740233(+) locus_tag=PA1597;replicon_accession=NC_002516.2;product=hypothetical protein	726	0	0	0	0	0	0
PGD105966 cds chromosome:1740244-1741065(-) locus_tag=PA1598;replicon_accession=NC_002516.2;product=conserved hypothetical protein	822	0	0	0	0	0	0
PGD105968 cds chromosome:1741146-1741928(+) locus_tag=PA1599;replicon_accession=NC_002516.2;product=probable transcriptional regulator	783	0	0	0	0	0	0
PGD105970 cds chromosome:1741939-1743240(-) locus_tag=PA1600;replicon_accession=NC_002516.2;product=probable cytochrome c	1302	0	0	0	0	0	0
PGD105972 cds chromosome:1743290-1745536(-) locus_tag=PA1601;replicon_accession=NC_002516.2;product=probable aldehyde dehydrogenase	2247	113	0.0503	1	2.9902	1	2.9902
PGD105974 cds chromosome:1745533-1746024(-) locus_tag=PA1602;replicon_accession=NC_002516.2;product=probable oxidoreductase	492	604	1.2276	4	54.6255	4	54.6255
PGD105976 cds chromosome:1746231-1746653(-) locus_tag=PA1603;replicon_accession=NC_002516.2;product=probable transcriptional regulator	423	302	0.7139	2	31.768	2	31.768
PGD105978 cds chromosome:1746692-1747597(-) locus_tag=PA1604;replicon_accession=NC_002516.2;product=hypothetical protein	906	2090	2.3068	14	103.825	14	103.825
PGD105980 cds chromosome:1747596-1748630(+) locus_tag=PA1605;replicon_accession=NC_002516.2;product=hypothetical protein	1035	1657	1.601	11	71.409	11	71.409
PGD105982 cds chromosome:1748699-1749175(+) locus_tag=PA1606;replicon_accession=NC_002516.2;product=hypothetical protein	477	596	1.2495	4	56.3433	4	56.3433
PGD105984 cds chromosome:1749349-1749789(-) locus_tag=PA1607;replicon_accession=NC_002516.2;product=conserved hypothetical protein	441	2674	6.0635	18	274.242	18	274.242
PGD105986 cds chromosome:1749895-1751520(-) locus_tag=PA1608;replicon_accession=NC_002516.2;product=probable chemotaxis transducer	1626	717	0.441	5	20.6609	5	20.6609
PGD105988 cds chromosome:1751674-1752891(-) name=fabB;locus_tag=PA1609;replicon_accession=NC_002516.2;product=beta-ketoacyl-ACP synthase I	1218	16674	13.6897	115	634.383	115	634.383
PGD105990 cds chromosome:1752903-1753418(-) name=fabA;locus_tag=PA1610;replicon_accession=NC_002516.2;product=beta-hydroxydecanoyl-ACP dehydrase	516	16804	32.5659	112	1458.37	112	1458.37
PGD105992 cds chromosome:1753607-1755562(-) locus_tag=PA1611;replicon_accession=NC_002516.2;product=hybrid sensor kinase	1956	2165	1.1069	15	51.5256	15	51.5256
PGD105994 cds chromosome:1755559-1756317(-) locus_tag=PA1612;replicon_accession=NC_002516.2;product=hypothetical protein	759	512	0.6746	4	35.4094	4	35.4094
PGD105996 cds chromosome:1756489-1758597(-) locus_tag=PA1613;replicon_accession=NC_002516.2;product=hypothetical protein	2109	285	0.1351	2	6.3717	2	6.3717
PGD105998 cds chromosome:1758748-1759770(+) name=gpsA;locus_tag=PA1614;replicon_accession=NC_002516.2;product=glycerol-3-phosphate dehydrogenase, biosynthetic	1023	1487	1.4536	10	65.6788	10	65.6788
PGD106000 cds chromosome:1759784-1760125(+) locus_tag=PA1615;replicon_accession=NC_002516.2;product=probable lipase	342	598	1.7485	4	78.5841	4	78.5841
PGD106002 cds chromosome:1760122-1760586(+) locus_tag=PA1616;replicon_accession=NC_002516.2;product=conserved hypothetical protein	465	0	0	0	0	0	0
PGD106004 cds chromosome:1760713-1762380(+) locus_tag=PA1617;replicon_accession=NC_002516.2;product=probable AMP-binding enzyme	1668	1476	0.8849	10	40.2814	10	40.2814
PGD106006 cds chromosome:1762433-1762870(+) locus_tag=PA1618;replicon_accession=NC_002516.2;product=conserved hypothetical protein	438	866	1.9772	6	92.0403	6	92.0403
PGD106008 cds chromosome:1762928-1763752(+) locus_tag=PA1619;replicon_accession=NC_002516.2;product=probable transcriptional regulator	825	0	0	0	0	0	0
PGD106010 cds chromosome:1763793-1764434(+) locus_tag=PA1620;replicon_accession=NC_002516.2;product=hypothetical protein	642	0	0	0	0	0	0
PGD106012 cds chromosome:1764536-1765348(+) locus_tag=PA1621;replicon_accession=NC_002516.2;product=probable hydrolase	813	302	0.3715	2	16.5288	2	16.5288
PGD106014 cds chromosome:1765345-1766205(+) locus_tag=PA1622;replicon_accession=NC_002516.2;product=probable hydrolase	861	300	0.3484	2	15.6073	2	15.6073
PGD106016 cds chromosome:1766285-1766947(+) locus_tag=PA1623;replicon_accession=NC_002516.2;product=conserved hypothetical protein	663	3290	4.9623	23	233.085	23	233.085
PGD106018 cds chromosome:1766956-1767762(+) locus_tag=PA1624;replicon_accession=NC_002516.2;product=hypothetical protein	807	302	0.3742	2	16.6516	2	16.6516
PGD106020 cds chromosome:1767928-1768995(+) locus_tag=PA1625;replicon_accession=NC_002516.2;product=conserved hypothetical protein	1068	376	0.3521	3	18.8734	3	18.8734
PGD106022 cds chromosome:1769047-1770321(-) locus_tag=PA1626;replicon_accession=NC_002516.2;product=probable major facilitator superfamily (MFS) transporter	1275	0	0	0	0	0	0
PGD106024 cds chromosome:1770337-1770984(-) locus_tag=PA1627;replicon_accession=NC_002516.2;product=probable transcriptional regulator	648	288	0.4444	2	20.7375	2	20.7375
PGD106026 cds chromosome:1771122-1772651(-) locus_tag=PA1628;replicon_accession=NC_002516.2;product=probable 3-hydroxyacyl-CoA dehydrogenase	1530	151	0.0987	1	4.3915	1	4.3915
PGD106028 cds chromosome:1772655-1773440(-) locus_tag=PA1629;replicon_accession=NC_002516.2;product=probable enoyl-CoA hydratase/isomerase	786	151	0.1921	1	8.5483	1	8.5483
PGD106030 cds chromosome:1773682-1774548(+) locus_tag=PA1630;replicon_accession=NC_002516.2;product=probable transcriptional regulator	867	1396	1.6101	10	77.4964	10	77.4964
PGD106032 cds chromosome:1774603-1775757(+) locus_tag=PA1631;replicon_accession=NC_002516.2;product=probable acyl-CoA dehydrogenase	1155	302	0.2615	2	11.6345	2	11.6345
PGD106034 cds chromosome:1775945-1776034(+) name=kdpF;locus_tag=PA1632;replicon_accession=NC_002516.2;product=KdpF protein	90	0	0	0	0	0	0
PGD106036 cds chromosome:1776045-1777739(+) name=kdpA;locus_tag=PA1633;replicon_accession=NC_002516.2;product=potassium-transporting ATPase, A chain	1695	604	0.3563	4	15.8559	4	15.8559
PGD106038 cds chromosome:1777751-1779823(+) name=kdpB;locus_tag=PA1634;replicon_accession=NC_002516.2;product=potassium-transporting ATPase, B chain	2073	431	0.2079	3	9.7235	3	9.7235
PGD106040 cds chromosome:1779877-1780428(+) name=kdpC;locus_tag=PA1635;replicon_accession=NC_002516.2;product=potassium-transporting ATPase, C chain	552	151	0.2736	1	12.172	1	12.172
PGD106042 cds chromosome:1780536-1783193(+) name=kdpD;locus_tag=PA1636;replicon_accession=NC_002516.2;product=two-component sensor KdpD	2658	0	0	0	0	0	0
PGD106044 cds chromosome:1783294-1783986(+) name=kdpE;locus_tag=PA1637;replicon_accession=NC_002516.2;product=two-component response regulator KdpE	693	150	0.2165	1	9.6954	1	9.6954
PGD106046 cds chromosome:1784108-1785016(+) locus_tag=PA1638;replicon_accession=NC_002516.2;product=conserved hypothetical protein	909	120	0.132	1	7.3916	1	7.3916
PGD106048 cds chromosome:1785127-1785732(+) locus_tag=PA1639;replicon_accession=NC_002516.2;product=hypothetical protein	606	302	0.4983	2	22.1747	2	22.1747
PGD106050 cds chromosome:1785736-1786773(-) locus_tag=PA1640;replicon_accession=NC_002516.2;product=conserved hypothetical protein	1038	2104	2.027	14	90.6215	14	90.6215
PGD106052 cds chromosome:1786888-1787166(+) locus_tag=PA1641;replicon_accession=NC_002516.2;product=hypothetical protein	279	0	0	0	0	0	0
PGD106054 cds chromosome:1787250-1788284(+) name=selD;locus_tag=PA1642;replicon_accession=NC_002516.2;product=selenophosphate synthetase	1035	998	0.9643	7	45.4421	7	45.4421
PGD106056 cds chromosome:1788284-1789393(+) locus_tag=PA1643;replicon_accession=NC_002516.2;product=conserved hypothetical protein	1110	1057	0.9523	7	42.3717	7	42.3717
PGD106058 cds chromosome:1789857-1790465(+) locus_tag=PA1644;replicon_accession=NC_002516.2;product=conserved hypothetical protein	609	301	0.4943	2	22.0655	2	22.0655
PGD106060 cds chromosome:1790472-1790879(-) locus_tag=PA1645;replicon_accession=NC_002516.2;product=hypothetical protein	408	0	0	0	0	0	0
PGD106062 cds chromosome:1791080-1793038(+) locus_tag=PA1646;replicon_accession=NC_002516.2;product=probable chemotaxis transducer	1959	151	0.0771	1	3.4298	1	3.4298
PGD106064 cds chromosome:1793019-1794740(-) locus_tag=PA1647;replicon_accession=NC_002516.2;product=probable sulfate transporter	1722	868	0.5041	6	23.4109	6	23.4109
PGD106066 cds chromosome:1794883-1795887(-) locus_tag=PA1648;replicon_accession=NC_002516.2;product=probable oxidoreductase	1005	1316	1.3095	9	60.1696	9	60.1696
PGD106068 cds chromosome:1796138-1796899(+) locus_tag=PA1649;replicon_accession=NC_002516.2;product=probable short-chain dehydrogenase	762	118	0.1549	1	8.8175	1	8.8175
PGD106070 cds chromosome:1797058-1797951(+) locus_tag=PA1650;replicon_accession=NC_002516.2;product=probable transporter	894	407	0.4553	3	22.5468	3	22.5468
PGD106072 cds chromosome:1797958-1799154(-) locus_tag=PA1651;replicon_accession=NC_002516.2;product=probable transporter	1197	453	0.3784	3	16.8394	3	16.8394
PGD106074 cds chromosome:1799385-1800020(+) locus_tag=PA1652;replicon_accession=NC_002516.2;product=hypothetical protein	636	282	0.4434	2	21.1287	2	21.1287
PGD106076 cds chromosome:1800071-1800547(-) locus_tag=PA1653;replicon_accession=NC_002516.2;product=probable transcriptional regulator	477	580	1.2159	4	56.3433	4	56.3433
PGD106078 cds chromosome:1800629-1801795(+) locus_tag=PA1654;replicon_accession=NC_002516.2;product=probable aminotransferase	1167	2007	1.7198	14	80.6042	14	80.6042
PGD106080 cds chromosome:1801851-1802453(+) locus_tag=PA1655;replicon_accession=NC_002516.2;product=probable glutathione S-transferase	603	1002	1.6617	7	77.9976	7	77.9976
PGD106082 cds chromosome:1803626-1805182(+) name=hsiA2;locus_tag=PA1656;replicon_accession=NC_002516.2;product=HsiA2	1557	1566	1.0058	11	47.4684	11	47.4684
PGD106084 cds chromosome:1805218-1805724(+) name=hsiB2;locus_tag=PA1657;replicon_accession=NC_002516.2;product=HsiB2	507	151	0.2978	1	13.2523	1	13.2523
PGD106086 cds chromosome:1805753-1807228(+) name=hsiC2;locus_tag=PA1658;replicon_accession=NC_002516.2;product=HsiC2	1476	302	0.2046	2	9.1043	2	9.1043
PGD106088 cds chromosome:1807241-1807648(+) name=hsiF2;locus_tag=PA1659;replicon_accession=NC_002516.2;product=HsiF2	408	0	0	0	0	0	0
PGD106090 cds chromosome:1808193-1809773(+) name=hsiG2;locus_tag=PA1660;replicon_accession=NC_002516.2;product=HsiG2	1581	151	0.0955	1	4.2498	1	4.2498
PGD106092 cds chromosome:1809737-1810744(+) name=hsiH2;locus_tag=PA1661;replicon_accession=NC_002516.2;product=HsiH2	1008	113	0.1121	1	6.6656	1	6.6656
PGD106094 cds chromosome:1810751-1813384(+) name=clpV2;locus_tag=PA1662;replicon_accession=NC_002516.2;product=clpV2	2634	643	0.2441	5	12.7543	5	12.7543
PGD106096 cds chromosome:1813395-1814906(+) name=sfa2;locus_tag=PA1663;replicon_accession=NC_002516.2;product=Sfa2	1512	300	0.1984	2	8.8875	2	8.8875
PGD106098 cds chromosome:1814995-1815135(+) name=orfX;locus_tag=PA1664;replicon_accession=NC_002516.2;product=OrfX	141	0	0	0	0	0	0
PGD106100 cds chromosome:1815153-1816346(+) name=fha2;locus_tag=PA1665;replicon_accession=NC_002516.2;product=Fha2	1194	0	0	0	0	0	0
PGD106102 cds chromosome:1816352-1816858(+) name=lip2;locus_tag=PA1666;replicon_accession=NC_002516.2;product=Lip2	507	0	0	0	0	0	0
PGD106104 cds chromosome:1816855-1818186(+) name=hsiJ2;locus_tag=PA1667;replicon_accession=NC_002516.2;product=HsiJ2	1332	453	0.3401	3	15.1327	3	15.1327
PGD106106 cds chromosome:1818189-1819058(+) name=dotU2;locus_tag=PA1668;replicon_accession=NC_002516.2;product=DotU2	870	150	0.1724	1	7.7229	1	7.7229
PGD106108 cds chromosome:1819074-1822601(+) name=icmF2;locus_tag=PA1669;replicon_accession=NC_002516.2;product=IcmF2	3528	1208	0.3424	8	15.2357	8	15.2357
PGD106110 cds chromosome:1822601-1823329(+) name=stp1;locus_tag=PA1670;replicon_accession=NC_002516.2;product=Stp1	729	0	0	0	0	0	0
PGD106112 cds chromosome:1823326-1824315(+) name=stk1;locus_tag=PA1671;replicon_accession=NC_002516.2;product=Stk1	990	151	0.1525	1	6.7868	1	6.7868
PGD106114 cds chromosome:1824343-1824723(-) locus_tag=PA1672;replicon_accession=NC_002516.2;product=hypothetical protein	381	1355	3.5564	9	158.715	9	158.715
PGD106116 cds chromosome:1824969-1825430(+) locus_tag=PA1673;replicon_accession=NC_002516.2;product=hypothetical protein	462	20677	44.7554	140	2036.04	140	2036.04
PGD106118 cds chromosome:1825495-1826040(-) name=folE2;locus_tag=PA1674;replicon_accession=NC_002516.2;product=GTP cyclohydrolase I precursor	546	10868	19.9048	74	910.626	74	910.626
PGD106120 cds chromosome:1826118-1826675(-) locus_tag=PA1675;replicon_accession=NC_002516.2;product=conserved hypothetical protein	558	1883	3.3746	13	156.534	13	156.534
PGD106122 cds chromosome:1826732-1827052(-) locus_tag=PA1676;replicon_accession=NC_002516.2;product=hypothetical protein	321	0	0	0	0	0	0
PGD106124 cds chromosome:1827225-1827821(-) locus_tag=PA1677;replicon_accession=NC_002516.2;product=conserved hypothetical protein	597	535	0.8961	4	45.018	4	45.018
PGD106126 cds chromosome:1827992-1828906(+) locus_tag=PA1678;replicon_accession=NC_002516.2;product=probable DNA methylase	915	2698	2.9486	18	132.176	18	132.176
PGD106128 cds chromosome:1828931-1829710(-) locus_tag=PA1679;replicon_accession=NC_002516.2;product=hypothetical protein	780	602	0.7718	4	34.4561	4	34.4561
PGD106130 cds chromosome:1829788-1830771(-) locus_tag=PA1680;replicon_accession=NC_002516.2;product=hypothetical protein	984	0	0	0	0	0	0
PGD106132 cds chromosome:1830879-1831970(+) name=aroC;locus_tag=PA1681;replicon_accession=NC_002516.2;product=chorismate synthase	1092	1599	1.4643	11	67.6816	11	67.6816
PGD106134 cds chromosome:1832014-1833165(+) locus_tag=PA1682;replicon_accession=NC_002516.2;product=probable MFS metabolite transporter	1152	444	0.3854	3	17.4972	3	17.4972
PGD106136 cds chromosome:1833162-1833779(+) locus_tag=PA1683;replicon_accession=NC_002516.2;product=probable sugar aldolase	618	450	0.7282	3	32.6162	3	32.6162
PGD106138 cds chromosome:1833776-1834321(+) locus_tag=PA1684;replicon_accession=NC_002516.2;product=1,2-dihydroxy-3-keto-5-methylthiopentene dioxygenase MtnD	546	709	1.2985	5	61.5288	5	61.5288
PGD106140 cds chromosome:1834393-1835142(+) name=masA;locus_tag=PA1685;replicon_accession=NC_002516.2;product=enolase-phosphatase E-1	750	151	0.2013	1	8.9586	1	8.9586
PGD106142 cds chromosome:1835325-1836218(-) name=alkA;locus_tag=PA1686;replicon_accession=NC_002516.2;product=DNA-3-methyladenine glycosidase II	894	0	0	0	0	0	0
PGD106144 cds chromosome:1836367-1837227(+) name=speE;locus_tag=PA1687;replicon_accession=NC_002516.2;product=spermidine synthase	861	2342	2.7201	16	124.858	16	124.858
PGD106146 cds chromosome:1837388-1838257(+) locus_tag=PA1688;replicon_accession=NC_002516.2;product=hypothetical protein	870	1013	1.1644	7	54.0604	7	54.0604
PGD106148 cds chromosome:1838260-1840362(+) locus_tag=PA1689;replicon_accession=NC_002516.2;product=conserved hypothetical protein	2103	4239	2.0157	29	92.653	29	92.653
PGD106150 cds chromosome:1840468-1841517(-) name=pscU;locus_tag=PA1690;replicon_accession=NC_002516.2;product=translocation protein in type III secretion	1050	301	0.2867	2	12.798	2	12.798
PGD106152 cds chromosome:1841514-1842302(-) name=pscT;locus_tag=PA1691;replicon_accession=NC_002516.2;product=translocation protein in type III secretion	789	418	0.5298	3	25.5473	3	25.5473
PGD106154 cds chromosome:1842299-1842565(-) locus_tag=PA1692;replicon_accession=NC_002516.2;product=probable translocation protein in type III secretion	267	0	0	0	0	0	0
PGD106156 cds chromosome:1842568-1843221(-) name=pscR;locus_tag=PA1693;replicon_accession=NC_002516.2;product=translocation protein in type III secretion	654	0	0	0	0	0	0
PGD106158 cds chromosome:1843218-1844147(-) name=pscQ;locus_tag=PA1694;replicon_accession=NC_002516.2;product=translocation protein in type III secretion	930	151	0.1624	1	7.2247	1	7.2247
PGD106160 cds chromosome:1844144-1845253(-) name=pscP;locus_tag=PA1695;replicon_accession=NC_002516.2;product=translocation protein in type III secretion	1110	102	0.0919	1	6.0531	1	6.0531
PGD106162 cds chromosome:1845241-1845717(-) name=pscO;locus_tag=PA1696;replicon_accession=NC_002516.2;product=translocation protein in type III secretion	477	0	0	0	0	0	0
PGD106164 cds chromosome:1845714-1847036(-) locus_tag=PA1697;replicon_accession=NC_002516.2;product=ATP synthase in type III secretion system	1323	0	0	0	0	0	0
PGD106166 cds chromosome:1847227-1848093(+) name=popN;locus_tag=PA1698;replicon_accession=NC_002516.2;product=Type III secretion outer membrane protein PopN precursor	867	0	0	0	0	0	0
PGD106168 cds chromosome:1848074-1848352(+) name=pcr1;locus_tag=PA1699;replicon_accession=NC_002516.2;product=Pcr1	279	0	0	0	0	0	0
PGD106170 cds chromosome:1848339-1848710(+) name=pcr2;locus_tag=PA1700;replicon_accession=NC_002516.2;product=Pcr2	372	0	0	0	0	0	0
PGD106172 cds chromosome:1848707-1849072(+) name=pcr3;locus_tag=PA1701;replicon_accession=NC_002516.2;product=Pcr3	366	0	0	0	0	0	0
PGD106174 cds chromosome:1849077-1849406(+) name=pcr4;locus_tag=PA1702;replicon_accession=NC_002516.2;product=Pcr4	330	0	0	0	0	0	0
PGD106176 cds chromosome:1849403-1851523(+) name=pcrD;locus_tag=PA1703;replicon_accession=NC_002516.2;product=type III secretory apparatus protein PcrD	2121	879	0.4144	6	19.0069	6	19.0069
PGD106178 cds chromosome:1851520-1851954(+) name=pcrR;locus_tag=PA1704;replicon_accession=NC_002516.2;product=transcriptional regulator protein PcrR	435	0	0	0	0	0	0
PGD106180 cds chromosome:1851991-1852278(+) name=pcrG;locus_tag=PA1705;replicon_accession=NC_002516.2;product=regulator in type III secretion	288	0	0	0	0	0	0
PGD106182 cds chromosome:1852288-1853172(+) name=pcrV;locus_tag=PA1706;replicon_accession=NC_002516.2;product=type III secretion protein PcrV	885	755	0.8531	5	37.9601	5	37.9601
PGD106184 cds chromosome:1853181-1853684(+) name=pcrH;locus_tag=PA1707;replicon_accession=NC_002516.2;product=regulatory protein PcrH	504	0	0	0	0	0	0
PGD106186 cds chromosome:1853665-1854837(+) name=popB;locus_tag=PA1708;replicon_accession=NC_002516.2;product=translocator protein PopB	1173	301	0.2566	2	11.456	2	11.456
PGD106188 cds chromosome:1854849-1855736(+) name=popD;locus_tag=PA1709;replicon_accession=NC_002516.2;product=Translocator outer membrane protein PopD precursor	888	302	0.3401	2	15.1327	2	15.1327
PGD106190 cds chromosome:1855862-1856299(+) name=exsC;locus_tag=PA1710;replicon_accession=NC_002516.2;product=ExsC, exoenzyme S synthesis protein C precursor.	438	902	2.0594	6	92.0403	6	92.0403
PGD106192 cds chromosome:1856308-1856553(+) name=exsE;locus_tag=PA1711;replicon_accession=NC_002516.2;product=ExsE	246	0	0	0	0	0	0
PGD106194 cds chromosome:1856562-1856975(+) name=exsB;locus_tag=PA1712;replicon_accession=NC_002516.2;product=exoenzyme S synthesis protein B	414	435	1.0507	3	48.688	3	48.688
PGD106196 cds chromosome:1857273-1858109(+) name=exsA;locus_tag=PA1713;replicon_accession=NC_002516.2;product=transcriptional regulator ExsA	837	450	0.5376	3	24.0822	3	24.0822
PGD106198 cds chromosome:1858207-1859037(+) name=exsD;locus_tag=PA1714;replicon_accession=NC_002516.2;product=ExsD	831	151	0.1817	1	8.0854	1	8.0854
PGD106200 cds chromosome:1859071-1859493(+) name=pscB;locus_tag=PA1715;replicon_accession=NC_002516.2;product=type III export apparatus protein	423	0	0	0	0	0	0
PGD106202 cds chromosome:1859493-1861295(+) name=pscC;locus_tag=PA1716;replicon_accession=NC_002516.2;product=Type III secretion outer membrane protein PscC precursor	1803	302	0.1675	2	7.4531	2	7.4531
PGD106204 cds chromosome:1861297-1862595(+) name=pscD;locus_tag=PA1717;replicon_accession=NC_002516.2;product=type III export protein PscD	1299	0	0	0	0	0	0
PGD106206 cds chromosome:1862558-1862761(+) name=pscE;locus_tag=PA1718;replicon_accession=NC_002516.2;product=type III export protein PscE	204	0	0	0	0	0	0
PGD106208 cds chromosome:1862764-1863021(+) name=pscF;locus_tag=PA1719;replicon_accession=NC_002516.2;product=type III export protein PscF	258	301	1.1667	2	52.0848	2	52.0848
PGD106210 cds chromosome:1863024-1863371(+) name=pscG;locus_tag=PA1720;replicon_accession=NC_002516.2;product=type III export protein PscG	348	104	0.2989	1	19.3073	1	19.3073
PGD106212 cds chromosome:1863368-1863799(+) name=pscH;locus_tag=PA1721;replicon_accession=NC_002516.2;product=type III export protein PscH	432	0	0	0	0	0	0
PGD106214 cds chromosome:1863799-1864137(+) name=pscI;locus_tag=PA1722;replicon_accession=NC_002516.2;product=type III export protein PscI	339	150	0.4425	1	19.8199	1	19.8199
PGD106216 cds chromosome:1864134-1864880(+) name=pscJ;locus_tag=PA1723;replicon_accession=NC_002516.2;product=type III export protein PscJ	747	151	0.2021	1	8.9946	1	8.9946
PGD106218 cds chromosome:1864889-1865515(+) name=pscK;locus_tag=PA1724;replicon_accession=NC_002516.2;product=type III export protein PscK	627	0	0	0	0	0	0
PGD106220 cds chromosome:1865494-1866138(+) name=pscL;locus_tag=PA1725;replicon_accession=NC_002516.2;product=type III export protein PscL	645	243	0.3767	2	20.8339	2	20.8339
PGD106222 cds chromosome:1866241-1868535(-) name=bglX;locus_tag=PA1726;replicon_accession=NC_002516.2;product=periplasmic beta-glucosidase	2295	1601	0.6976	11	32.2041	11	32.2041
PGD106224 cds chromosome:1868706-1870763(-) name=mucR;locus_tag=PA1727;replicon_accession=NC_002516.2;product=MucR	2058	870	0.4227	6	19.5887	6	19.5887
PGD106226 cds chromosome:1871116-1871457(+) locus_tag=PA1728;replicon_accession=NC_002516.2;product=hypothetical protein	342	1944	5.6842	13	255.398	13	255.398
PGD106228 cds chromosome:1871555-1872202(+) locus_tag=PA1729;replicon_accession=NC_002516.2;product=conserved hypothetical protein	648	261	0.4028	2	20.7375	2	20.7375
PGD106230 cds chromosome:1872602-1874014(+) locus_tag=PA1730;replicon_accession=NC_002516.2;product=conserved hypothetical protein	1413	881	0.6235	6	28.5305	6	28.5305
PGD106232 cds chromosome:1874017-1874970(+) locus_tag=PA1731;replicon_accession=NC_002516.2;product=conserved hypothetical protein	954	396	0.4151	3	21.1287	3	21.1287
PGD106234 cds chromosome:1874967-1875767(+) locus_tag=PA1732;replicon_accession=NC_002516.2;product=conserved hypothetical protein	801	0	0	0	0	0	0
PGD106236 cds chromosome:1875849-1876580(+) locus_tag=PA1733;replicon_accession=NC_002516.2;product=conserved hypothetical protein	732	295	0.403	2	18.3578	2	18.3578
PGD106238 cds chromosome:1876588-1877409(-) locus_tag=PA1734;replicon_accession=NC_002516.2;product=hypothetical protein	822	257	0.3127	2	16.3478	2	16.3478
PGD106240 cds chromosome:1877522-1878409(+) locus_tag=PA1735;replicon_accession=NC_002516.2;product=hypothetical protein	888	150	0.1689	1	7.5664	1	7.5664
PGD106242 cds chromosome:1878980-1880185(+) locus_tag=PA1736;replicon_accession=NC_002516.2;product=probable acyl-CoA thiolase	1206	416	0.3449	3	16.7138	3	16.7138
PGD106244 cds chromosome:1880199-1882343(+) locus_tag=PA1737;replicon_accession=NC_002516.2;product=probable 3-hydroxyacyl-CoA dehydrogenase	2145	453	0.2112	3	9.3971	3	9.3971
PGD106246 cds chromosome:1882595-1883509(-) locus_tag=PA1738;replicon_accession=NC_002516.2;product=probable transcriptional regulator	915	0	0	0	0	0	0
PGD106248 cds chromosome:1883661-1884632(+) locus_tag=PA1739;replicon_accession=NC_002516.2;product=probable oxidoreductase	972	151	0.1553	1	6.9125	1	6.9125
PGD106250 cds chromosome:1884655-1885653(+) locus_tag=PA1740;replicon_accession=NC_002516.2;product=hypothetical protein	999	479	0.4795	4	26.9027	4	26.9027
PGD106252 cds chromosome:1885662-1886033(-) locus_tag=PA1741;replicon_accession=NC_002516.2;product=hypothetical protein	372	819	2.2016	6	108.37	6	108.37
PGD106254 cds chromosome:1886278-1887000(+) name=pauD2;locus_tag=PA1742;replicon_accession=NC_002516.2;product=Glutamine amidotransferase class I	723	9680	13.3887	65	604.054	65	604.054
PGD106256 cds chromosome:1887058-1887297(-) locus_tag=PA1743;replicon_accession=NC_002516.2;product=hypothetical protein	240	302	1.2583	2	55.9912	2	55.9912
PGD106258 cds chromosome:1887325-1887543(-) locus_tag=PA1744;replicon_accession=NC_002516.2;product=hypothetical protein	219	266	1.2146	2	61.3602	2	61.3602
PGD106260 cds chromosome:1887698-1888186(-) locus_tag=PA1745;replicon_accession=NC_002516.2;product=hypothetical protein	489	140	0.2863	1	13.7402	1	13.7402
PGD106262 cds chromosome:1888407-1888913(+) locus_tag=PA1746;replicon_accession=NC_002516.2;product=hypothetical protein	507	1749	3.4497	12	159.028	12	159.028
PGD106264 cds chromosome:1888985-1889173(-) locus_tag=PA1747;replicon_accession=NC_002516.2;product=hypothetical protein	189	3302	17.4709	23	817.649	23	817.649
PGD106266 cds chromosome:1889323-1890012(-) locus_tag=PA1748;replicon_accession=NC_002516.2;product=probable enoyl-CoA hydratase/isomerase	690	2072	3.0029	15	146.064	15	146.064
PGD106268 cds chromosome:1890196-1890681(+) locus_tag=PA1749;replicon_accession=NC_002516.2;product=hypothetical protein	486	1632	3.358	11	152.075	11	152.075
PGD106270 cds chromosome:1890739-1891815(-) locus_tag=PA1750;replicon_accession=NC_002516.2;product=phospho-2-dehydro-3-deoxyheptonate aldolase	1077	9285	8.6212	64	399.269	64	399.269
PGD106272 cds chromosome:1892133-1892510(+) locus_tag=PA1751;replicon_accession=NC_002516.2;product=hypothetical protein	378	0	0	0	0	0	0
PGD106274 cds chromosome:1892510-1893457(+) locus_tag=PA1752;replicon_accession=NC_002516.2;product=hypothetical protein	948	2452	2.5865	17	120.487	17	120.487
PGD106276 cds chromosome:1893620-1894117(+) locus_tag=PA1753;replicon_accession=NC_002516.2;product=conserved hypothetical protein	498	1473	2.9578	10	134.918	10	134.918
PGD106278 cds chromosome:1894249-1895223(+) name=cysB;locus_tag=PA1754;replicon_accession=NC_002516.2;product=transcriptional regulator CysB	975	6671	6.8421	45	310.105	45	310.105
PGD106280 cds chromosome:1895280-1895627(-) locus_tag=PA1755;replicon_accession=NC_002516.2;product=hypothetical protein	348	2249	6.4626	16	308.917	16	308.917
PGD106282 cds chromosome:1895692-1896495(-) name=cysH;locus_tag=PA1756;replicon_accession=NC_002516.2;product=3'-phosphoadenosine-5'-phosphosulfate reductase	804	1618	2.0124	11	91.9258	11	91.9258
PGD106284 cds chromosome:1896630-1897247(+) name=thrH;locus_tag=PA1757;replicon_accession=NC_002516.2;product=homoserine kinase	618	2308	3.7346	16	173.953	16	173.953
PGD106286 cds chromosome:1897290-1898651(-) name=pabB;locus_tag=PA1758;replicon_accession=NC_002516.2;product=para-aminobenzoate synthase component I	1362	1206	0.8855	8	39.4651	8	39.4651
PGD106288 cds chromosome:1898816-1901521(+) locus_tag=PA1759;replicon_accession=NC_002516.2;product=probable transcriptional regulator	2706	3189	1.1785	22	54.6255	22	54.6255
PGD106290 cds chromosome:1901524-1904247(+) locus_tag=PA1760;replicon_accession=NC_002516.2;product=probable transcriptional regulator	2724	1204	0.442	8	19.7326	8	19.7326
PGD106292 cds chromosome:1904479-1904916(+) locus_tag=PA1761;replicon_accession=NC_002516.2;product=hypothetical protein	438	833	1.9018	6	92.0403	6	92.0403
PGD106294 cds chromosome:1904995-1905756(+) locus_tag=PA1762;replicon_accession=NC_002516.2;product=hypothetical protein	762	602	0.79	4	35.27	4	35.27
PGD106296 cds chromosome:1905797-1906822(+) locus_tag=PA1763;replicon_accession=NC_002516.2;product=hypothetical protein	1026	1326	1.2924	9	58.9381	9	58.9381
PGD106298 cds chromosome:1906842-1908440(+) locus_tag=PA1764;replicon_accession=NC_002516.2;product=hypothetical protein	1599	568	0.3552	4	16.8079	4	16.8079
PGD106300 cds chromosome:1908454-1909641(+) locus_tag=PA1765;replicon_accession=NC_002516.2;product=hypothetical protein	1188	393	0.3308	3	16.967	3	16.967
PGD106302 cds chromosome:1909698-1910681(-) locus_tag=PA1766;replicon_accession=NC_002516.2;product=hypothetical protein	984	3894	3.9573	27	184.361	27	184.361
PGD106304 cds chromosome:1910685-1912211(-) locus_tag=PA1767;replicon_accession=NC_002516.2;product=hypothetical protein	1527	7478	4.8972	50	220.005	50	220.005
PGD106306 cds chromosome:1912217-1912756(-) locus_tag=PA1768;replicon_accession=NC_002516.2;product=hypothetical protein	540	1080	2	8	99.5399	8	99.5399
PGD106308 cds chromosome:1913047-1913871(-) locus_tag=PA1769;replicon_accession=NC_002516.2;product=conserved hypothetical protein	825	16887	20.4691	115	936.58	115	936.58
PGD106310 cds chromosome:1914037-1916412(+) name=ppsA;locus_tag=PA1770;replicon_accession=NC_002516.2;product=phosphoenolpyruvate synthase	2376	28819	12.1292	195	551.428	195	551.428
PGD106312 cds chromosome:1916482-1917492(+) name=estX;locus_tag=PA1771;replicon_accession=NC_002516.2;product=EstX	1011	103	0.1019	1	6.6458	1	6.6458
PGD106314 cds chromosome:1917599-1918087(+) locus_tag=PA1772;replicon_accession=NC_002516.2;product=probable methyltransferase	489	3185	6.5133	22	302.284	22	302.284
PGD106316 cds chromosome:1918275-1919273(+) name=cmaX;locus_tag=PA1773;replicon_accession=NC_002516.2;product=CmaX protein	999	693	0.6937	5	33.6283	5	33.6283
PGD106318 cds chromosome:1919322-1919576(+) name=crfX;locus_tag=PA1774;replicon_accession=NC_002516.2;product=CrfX protein	255	4973	19.502	34	895.859	34	895.859
PGD106320 cds chromosome:1919579-1920403(+) name=cmpX;locus_tag=PA1775;replicon_accession=NC_002516.2;product=conserved cytoplasmic membrane protein, CmpX protein	825	10621	12.8739	73	594.524	73	594.524
PGD106322 cds chromosome:1920568-1921065(+) name=sigX;locus_tag=PA1776;replicon_accession=NC_002516.2;product=ECF sigma factor SigX	498	13700	27.51	94	1268.23	94	1268.23
PGD106324 cds chromosome:1921174-1922226(+) name=oprF;locus_tag=PA1777;replicon_accession=NC_002516.2;product=Major porin and structural outer membrane porin OprF precursor	1053	59525	56.529	401	2558.68	401	2558.68
PGD106326 cds chromosome:1922295-1923032(-) name=cobA;locus_tag=PA1778;replicon_accession=NC_002516.2;product=uroporphyrin-III C-methyltransferase	738	259	0.3509	2	18.2085	2	18.2085
PGD106328 cds chromosome:1923044-1925770(-) locus_tag=PA1779;replicon_accession=NC_002516.2;product=assimilatory nitrate reductase	2727	253	0.0928	2	4.9277	2	4.9277
PGD106330 cds chromosome:1925797-1926123(-) name=nirD;locus_tag=PA1780;replicon_accession=NC_002516.2;product=assimilatory nitrite reductase small subunit	327	0	0	0	0	0	0
PGD106332 cds chromosome:1926176-1928626(-) name=nirB;locus_tag=PA1781;replicon_accession=NC_002516.2;product=assimilatory nitrite reductase large subunit	2451	151	0.0616	1	2.7413	1	2.7413
PGD191111 ncrna chromosome:1928666-1928886(-) name=nalA;locus_tag=PA1781.1;replicon_accession=NC_002516.2;product=nitrogen assimilation leader A (NalA)	221	0	0	0	0	0	0
PGD106334 cds chromosome:1928894-1930489(-) locus_tag=PA1782;replicon_accession=NC_002516.2;product=probable serine/threonine-protein kinase	1596	151	0.0946	1	4.2099	1	4.2099
PGD106336 cds chromosome:1930564-1931775(-) name=nasA;locus_tag=PA1783;replicon_accession=NC_002516.2;product=nitrate transporter	1212	0	0	0	0	0	0
PGD106338 cds chromosome:1932129-1932824(-) locus_tag=PA1784;replicon_accession=NC_002516.2;product=hypothetical protein	696	2452	3.523	17	164.112	17	164.112
PGD106340 cds chromosome:1933054-1933632(-) name=nasT;locus_tag=PA1785;replicon_accession=NC_002516.2;product=NasT	579	0	0	0	0	0	0
PGD106342 cds chromosome:1933649-1934857(-) name=nasS;locus_tag=PA1786;replicon_accession=NC_002516.2;product=NasS	1209	302	0.2498	2	11.1149	2	11.1149
PGD106344 cds chromosome:1935035-1937644(-) name=acnB;locus_tag=PA1787;replicon_accession=NC_002516.2;product=aconitate hydratase 2	2610	10072	3.859	69	177.627	69	177.627
PGD106346 cds chromosome:1938026-1938493(+) locus_tag=PA1788;replicon_accession=NC_002516.2;product=hypothetical protein	468	1347	2.8782	9	129.21	9	129.21
PGD106348 cds chromosome:1938549-1939412(-) locus_tag=PA1789;replicon_accession=NC_002516.2;product=hypothetical protein	864	9934	11.4977	67	521.029	67	521.029
PGD106350 cds chromosome:1939583-1940206(+) locus_tag=PA1790;replicon_accession=NC_002516.2;product=hypothetical protein	624	986	1.5801	7	75.3727	7	75.3727
PGD106352 cds chromosome:1940255-1941586(-) locus_tag=PA1791;replicon_accession=NC_002516.2;product=hypothetical protein	1332	453	0.3401	3	15.1327	3	15.1327
PGD106354 cds chromosome:1941720-1942442(-) locus_tag=PA1792;replicon_accession=NC_002516.2;product=conserved hypothetical protein	723	535	0.74	4	37.1726	4	37.1726
PGD106356 cds chromosome:1942447-1942944(-) name=ppiB;locus_tag=PA1793;replicon_accession=NC_002516.2;product=peptidyl-prolyl cis-trans isomerase B	498	12087	24.2711	82	1106.33	82	1106.33
PGD106358 cds chromosome:1943067-1944737(+) name=glnS;locus_tag=PA1794;replicon_accession=NC_002516.2;product=glutaminyl-tRNA synthetase	1671	11130	6.6607	76	305.589	76	305.589
PGD106360 cds chromosome:1944747-1946129(+) name=cysS;locus_tag=PA1795;replicon_accession=NC_002516.2;product=cysteinyl-tRNA synthetase	1383	6069	4.3883	41	199.188	41	199.188
PGD106362 cds chromosome:1946187-1947041(-) name=folD;locus_tag=PA1796;replicon_accession=NC_002516.2;product=5,10-methylene-tetrahydrofolate dehydrogenase / cyclohydrolase	855	1343	1.5708	9	70.7257	9	70.7257
PGD106364 trna chromosome:1947320-1947396(+) locus_tag=PA1796.1;replicon_accession=NC_002516.2;product=tRNA-Arg	77	0	0	0	0	0	0
PGD106366 trna chromosome:1947448-1947523(+) locus_tag=PA1796.2;replicon_accession=NC_002516.2;product=tRNA-His	76	0	0	0	0	0	0
PGD106368 trna chromosome:1947578-1947662(+) locus_tag=PA1796.3;replicon_accession=NC_002516.2;product=tRNA-Leu	85	0	0	0	0	0	0
PGD106370 trna chromosome:1947729-1947804(+) locus_tag=PA1796.4;replicon_accession=NC_002516.2;product=tRNA-His	76	0	0	0	0	0	0
PGD106372 cds chromosome:1948502-1950334(-) locus_tag=PA1797;replicon_accession=NC_002516.2;product=hypothetical protein	1833	2908	1.5865	20	73.3109	20	73.3109
PGD106374 cds chromosome:1950439-1951725(-) name=parS;locus_tag=PA1798;replicon_accession=NC_002516.2;product=two-component sensor, ParS	1287	271	0.2106	2	10.4412	2	10.4412
PGD106376 cds chromosome:1951726-1952433(-) name=parR;locus_tag=PA1799;replicon_accession=NC_002516.2;product=two-component response regulator, ParR	708	453	0.6398	3	28.4701	3	28.4701
PGD106378 cds chromosome:1952665-1953975(+) name=tig;locus_tag=PA1800;replicon_accession=NC_002516.2;product=trigger factor	1311	36848	28.1068	248	1271.01	248	1271.01
PGD106380 cds chromosome:1954069-1954710(+) name=clpP;locus_tag=PA1801;replicon_accession=NC_002516.2;product=ClpP	642	13572	21.1402	91	952.373	91	952.373
PGD106382 cds chromosome:1954815-1956095(+) name=clpX;locus_tag=PA1802;replicon_accession=NC_002516.2;product=ClpX	1281	68919	53.8009	465	2438.96	465	2438.96
PGD106384 cds chromosome:1956227-1958623(+) name=lon;locus_tag=PA1803;replicon_accession=NC_002516.2;product=Lon protease	2397	39994	16.685	273	765.236	273	765.236
PGD106386 cds chromosome:1958759-1959031(+) name=hupB;locus_tag=PA1804;replicon_accession=NC_002516.2;product=DNA-binding protein HU	273	24720	90.5495	166	4085.51	166	4085.51
PGD106388 trna chromosome:1959083-1959159(+) locus_tag=PA1804.1;replicon_accession=NC_002516.2;product=tRNA-Asp	77	0	0	0	0	0	0
PGD106390 cds chromosome:1959263-1961128(+) name=ppiD;locus_tag=PA1805;replicon_accession=NC_002516.2;product=peptidyl-prolyl cis-trans isomerase D	1866	9194	4.9271	63	226.845	63	226.845
PGD106392 cds chromosome:1961227-1962024(-) name=fabI;locus_tag=PA1806;replicon_accession=NC_002516.2;product=NADH-dependent enoyl-ACP reductase	798	286	0.3584	2	16.8394	2	16.8394
PGD106394 cds chromosome:1962046-1963656(-) name=nppD;locus_tag=PA1807;replicon_accession=NC_002516.2;product=NppD	1611	1382	0.8579	10	41.7066	10	41.7066
PGD106396 cds chromosome:1963658-1964677(-) name=nppC;locus_tag=PA1808;replicon_accession=NC_002516.2;product=NppC	1020	1753	1.7186	12	79.0464	12	79.0464
PGD106398 cds chromosome:1964682-1965764(-) name=nppB;locus_tag=PA1809;replicon_accession=NC_002516.2;product=NppB	1083	870	0.8033	6	37.224	6	37.224
PGD106400 cds chromosome:1965771-1967618(-) name=nppA2;locus_tag=PA1810;replicon_accession=NC_002516.2;product=NppA2	1848	3728	2.0173	26	94.5305	26	94.5305
PGD106402 cds chromosome:1967615-1969444(-) name=nppA1;locus_tag=PA1811;replicon_accession=NC_002516.2;product=NppA1	1830	3399	1.8574	23	84.4457	23	84.4457
PGD106404 cds chromosome:1969635-1971239(-) name=mltD;locus_tag=PA1812;replicon_accession=NC_002516.2;product=membrane-bound lytic murein transglycosylase D precursor	1605	6649	4.1427	46	192.568	46	192.568
PGD106406 cds chromosome:1971317-1972093(-) locus_tag=PA1813;replicon_accession=NC_002516.2;product=probable hydroxyacylglutathione hydrolase	777	1307	1.6821	9	77.8256	9	77.8256
PGD106408 cds chromosome:1972195-1972956(+) name=kerV;locus_tag=PA1814;replicon_accession=NC_002516.2;product=KerV	762	1563	2.0512	11	96.9926	11	96.9926
PGD106410 cds chromosome:1972959-1973405(+) name=rnhA;locus_tag=PA1815;replicon_accession=NC_002516.2;product=ribonuclease H	447	888	1.9866	6	90.1871	6	90.1871
PGD106412 cds chromosome:1973470-1974210(+) name=dnaQ;locus_tag=PA1816;replicon_accession=NC_002516.2;product=DNA polymerase III, epsilon chain	741	1248	1.6842	9	81.6066	9	81.6066
PGD106414 cds chromosome:1974238-1974627(-) locus_tag=PA1817;replicon_accession=NC_002516.2;product=hypothetical protein	390	451	1.1564	3	51.6842	3	51.6842
PGD106416 cds chromosome:1974821-1977076(+) name=cadA;locus_tag=PA1818;replicon_accession=NC_002516.2;product=lysine decarboxylase	2256	1634	0.7243	11	32.7608	11	32.7608
PGD106418 cds chromosome:1977100-1978455(+) locus_tag=PA1819;replicon_accession=NC_002516.2;product=probable amino acid permease	1356	604	0.4454	4	19.8199	4	19.8199
PGD106420 cds chromosome:1978439-1979941(-) name=nhaB;locus_tag=PA1820;replicon_accession=NC_002516.2;product=sodium/proton antiporter NhaB	1503	411	0.2735	3	13.4111	3	13.4111
PGD106422 cds chromosome:1980165-1980977(+) locus_tag=PA1821;replicon_accession=NC_002516.2;product=probable enoyl-CoA hydratase/isomerase	813	5224	6.4256	35	289.253	35	289.253
PGD106424 cds chromosome:1981017-1982705(+) name=fimL;locus_tag=PA1822;replicon_accession=NC_002516.2;product=hypothetical protein	1689	2148	1.2718	15	59.6709	15	59.6709
PGD106426 cds chromosome:1982705-1983541(+) name=nudC;locus_tag=PA1823;replicon_accession=NC_002516.2;product=NudC	837	591	0.7061	4	32.1096	4	32.1096
PGD106428 cds chromosome:1983509-1984288(-) locus_tag=PA1824;replicon_accession=NC_002516.2;product=conserved hypothetical protein	780	453	0.5808	3	25.8421	3	25.8421
PGD106430 cds chromosome:1984389-1985033(+) locus_tag=PA1825;replicon_accession=NC_002516.2;product=hypothetical protein	645	0	0	0	0	0	0
PGD106432 cds chromosome:1985030-1985935(-) locus_tag=PA1826;replicon_accession=NC_002516.2;product=probable transcriptional regulator	906	125	0.138	1	7.416	1	7.416
PGD106434 cds chromosome:1986067-1986828(+) locus_tag=PA1827;replicon_accession=NC_002516.2;product=probable short-chain dehydrogenase	762	396	0.5197	3	26.4525	3	26.4525
PGD106436 cds chromosome:1986989-1987756(-) locus_tag=PA1828;replicon_accession=NC_002516.2;product=probable short-chain dehydrogenase	768	1358	1.7682	9	78.7376	9	78.7376
PGD106438 cds chromosome:1987781-1988851(-) locus_tag=PA1829;replicon_accession=NC_002516.2;product=hypothetical protein	1071	1202	1.1223	8	50.1882	8	50.1882
PGD106440 cds chromosome:1989109-1989423(-) locus_tag=PA1830;replicon_accession=NC_002516.2;product=hypothetical protein	315	9806	31.1302	66	1407.78	66	1407.78
PGD106442 cds chromosome:1989484-1990194(-) locus_tag=PA1831;replicon_accession=NC_002516.2;product=hypothetical protein	711	739	1.0394	5	47.2499	5	47.2499
PGD106444 cds chromosome:1990428-1991453(+) locus_tag=PA1832;replicon_accession=NC_002516.2;product=probable protease	1026	5003	4.8762	34	222.655	34	222.655
PGD106446 cds chromosome:1991512-1992504(+) locus_tag=PA1833;replicon_accession=NC_002516.2;product=probable oxidoreductase	993	2370	2.3867	16	108.261	16	108.261
PGD106448 cds chromosome:1992584-1993474(+) locus_tag=PA1834;replicon_accession=NC_002516.2;product=hypothetical protein	891	996	1.1178	7	52.7863	7	52.7863
PGD106450 cds chromosome:1993461-1993898(-) locus_tag=PA1835;replicon_accession=NC_002516.2;product=hypothetical protein	438	2062	4.7078	14	214.761	14	214.761
PGD106452 cds chromosome:1994021-1994602(+) locus_tag=PA1836;replicon_accession=NC_002516.2;product=probable transcriptional regulator	582	302	0.5189	2	23.0891	2	23.0891
PGD106454 cds chromosome:1994667-1995164(-) locus_tag=PA1837;replicon_accession=NC_002516.2;product=hypothetical protein	498	578	1.1606	4	53.9674	4	53.9674
PGD106456 cds chromosome:1995148-1996806(-) name=cysI;locus_tag=PA1838;replicon_accession=NC_002516.2;product=sulfite reductase	1659	10793	6.5057	75	303.75	75	303.75
PGD106458 cds chromosome:1997509-1998549(-) locus_tag=PA1839;replicon_accession=NC_002516.2;product=hypothetical protein	1041	420	0.4035	3	19.3629	3	19.3629
PGD106460 cds chromosome:1998587-1998949(+) locus_tag=PA1840;replicon_accession=NC_002516.2;product=hypothetical protein	363	1707	4.7025	12	222.114	12	222.114
PGD106462 cds chromosome:1998963-1999460(+) locus_tag=PA1841;replicon_accession=NC_002516.2;product=hypothetical protein	498	1016	2.0402	7	94.4429	7	94.4429
PGD106464 cds chromosome:1999512-1999874(-) locus_tag=PA1842;replicon_accession=NC_002516.2;product=hypothetical protein	363	1647	4.5372	11	203.604	11	203.604
PGD106466 cds chromosome:1999889-2003593(-) name=metH;locus_tag=PA1843;replicon_accession=NC_002516.2;product=methionine synthase	3705	21036	5.6777	143	259.327	143	259.327
PGD106468 cds chromosome:2003868-2004332(-) name=tse1;locus_tag=PA1844;replicon_accession=NC_002516.2;product=Tse1	465	0	0	0	0	0	0
PGD106470 cds chromosome:2004374-2004892(-) name=tsi1;locus_tag=PA1845;replicon_accession=NC_002516.2;product=Tsi1	519	0	0	0	0	0	0
PGD106472 cds chromosome:2005254-2007542(+) name=cti;locus_tag=PA1846;replicon_accession=NC_002516.2;product=cis/trans isomerase	2289	3093	1.3512	22	64.577	22	64.577
PGD106474 cds chromosome:2007665-2008249(+) name=nfuA;locus_tag=PA1847;replicon_accession=NC_002516.2;product=NfuA	585	12280	20.9915	84	964.771	84	964.771
PGD106476 cds chromosome:2008308-2009477(-) locus_tag=PA1848;replicon_accession=NC_002516.2;product=probable major facilitator superfamily (MFS) transporter	1170	150	0.1282	1	5.7427	1	5.7427
PGD106478 cds chromosome:2009482-2009724(-) locus_tag=PA1849;replicon_accession=NC_002516.2;product=conserved hypothetical protein	243	0	0	0	0	0	0
PGD106480 cds chromosome:2009747-2010751(-) locus_tag=PA1850;replicon_accession=NC_002516.2;product=probable transcriptional regulator	1005	302	0.3005	2	13.371	2	13.371
PGD106482 cds chromosome:2011000-2012205(+) locus_tag=PA1851;replicon_accession=NC_002516.2;product=hypothetical protein	1206	1387	1.1501	10	55.7126	10	55.7126
PGD106484 cds chromosome:2012255-2012530(-) locus_tag=PA1852;replicon_accession=NC_002516.2;product=hypothetical protein	276	24201	87.6848	162	3943.73	162	3943.73
PGD106486 cds chromosome:2012815-2013678(+) locus_tag=PA1853;replicon_accession=NC_002516.2;product=probable transcriptional regulator	864	452	0.5231	3	23.3297	3	23.3297
PGD106488 cds chromosome:2013666-2014823(-) locus_tag=PA1854;replicon_accession=NC_002516.2;product=conserved hypothetical protein	1158	298	0.2573	2	11.6044	2	11.6044
PGD106490 cds chromosome:2014915-2015136(-) locus_tag=PA1855;replicon_accession=NC_002516.2;product=hypothetical protein	222	0	0	0	0	0	0
PGD106492 cds chromosome:2015139-2016581(-) locus_tag=PA1856;replicon_accession=NC_002516.2;product=probable cytochrome oxidase subunit	1443	754	0.5225	5	23.2812	5	23.2812
PGD106494 cds chromosome:2016928-2017851(-) locus_tag=PA1857;replicon_accession=NC_002516.2;product=conserved hypothetical protein	924	1626	1.7597	11	79.9874	11	79.9874
PGD106496 cds chromosome:2017967-2018794(-) name=str;locus_tag=PA1858;replicon_accession=NC_002516.2;product=streptomycin 3''-phosphotransferase	828	0	0	0	0	0	0
PGD106498 cds chromosome:2018803-2019690(-) locus_tag=PA1859;replicon_accession=NC_002516.2;product=probable transcriptional regulator	888	453	0.5101	3	22.6991	3	22.6991
PGD106500 cds chromosome:2019776-2020603(+) locus_tag=PA1860;replicon_accession=NC_002516.2;product=hypothetical protein	828	432	0.5217	3	24.344	3	24.344
PGD106502 cds chromosome:2020625-2021710(-) name=modC;locus_tag=PA1861;replicon_accession=NC_002516.2;product=molybdenum transport protein ModC	1086	0	0	0	0	0	0
PGD106504 cds chromosome:2021712-2022398(-) name=modB;locus_tag=PA1862;replicon_accession=NC_002516.2;product=molybdenum transport protein ModB	687	0	0	0	0	0	0
PGD106506 cds chromosome:2022411-2023166(-) name=modA;locus_tag=PA1863;replicon_accession=NC_002516.2;product=molybdate-binding periplasmic protein precursor ModA	756	295	0.3902	2	17.775	2	17.775
PGD106508 cds chromosome:2023281-2023931(-) locus_tag=PA1864;replicon_accession=NC_002516.2;product=probable transcriptional regulator	651	145	0.2227	1	10.321	1	10.321
PGD106510 cds chromosome:2024065-2025744(+) locus_tag=PA1865;replicon_accession=NC_002516.2;product=hypothetical protein	1680	2644	1.5738	19	75.988	19	75.988
PGD106512 cds chromosome:2025737-2028013(+) locus_tag=PA1866;replicon_accession=NC_002516.2;product=hypothetical protein	2277	302	0.1326	2	5.9016	2	5.9016
PGD106514 cds chromosome:2028454-2028981(+) name=xphA;locus_tag=PA1867;replicon_accession=NC_002516.2;product=XphA	528	0	0	0	0	0	0
PGD106516 cds chromosome:2028968-2031298(+) name=xqhA;locus_tag=PA1868;replicon_accession=NC_002516.2;product=secretion protein XqhA	2331	302	0.1296	2	5.7649	2	5.7649
PGD106518 cds chromosome:2031466-2031705(+) name=acp1;locus_tag=PA1869;replicon_accession=NC_002516.2;product=Acp1	240	0	0	0	0	0	0
PGD106520 cds chromosome:2031988-2032413(+) locus_tag=PA1870;replicon_accession=NC_002516.2;product=hypothetical protein	426	0	0	0	0	0	0
PGD106522 cds chromosome:2032695-2033951(+) name=lasA;locus_tag=PA1871;replicon_accession=NC_002516.2;product=LasA protease precursor	1257	151	0.1201	1	5.3452	1	5.3452
PGD106524 cds chromosome:2034066-2034857(-) locus_tag=PA1872;replicon_accession=NC_002516.2;product=hypothetical protein	792	854	1.0783	6	50.9011	6	50.9011
PGD106526 cds chromosome:2034918-2035940(-) locus_tag=PA1873;replicon_accession=NC_002516.2;product=hypothetical protein	1023	151	0.1476	1	6.5679	1	6.5679
PGD106528 cds chromosome:2036441-2043847(+) locus_tag=PA1874;replicon_accession=NC_002516.2;product=hypothetical protein	7407	1578	0.213	11	9.9782	11	9.9782
PGD106530 cds chromosome:2043847-2045124(+) locus_tag=PA1875;replicon_accession=NC_002516.2;product=probable outer membrane protein precursor	1278	148	0.1158	1	5.2574	1	5.2574
PGD106532 cds chromosome:2045114-2047285(+) locus_tag=PA1876;replicon_accession=NC_002516.2;product=probable ATP-binding/permease fusion ABC transporter	2172	0	0	0	0	0	0
PGD106534 cds chromosome:2047275-2048462(+) locus_tag=PA1877;replicon_accession=NC_002516.2;product=probable secretion protein	1188	301	0.2534	2	11.3113	2	11.3113
PGD106536 cds chromosome:2048570-2049148(-) locus_tag=PA1878;replicon_accession=NC_002516.2;product=hypothetical protein	579	150	0.2591	1	11.6044	1	11.6044
PGD106538 cds chromosome:2049237-2049791(-) locus_tag=PA1879;replicon_accession=NC_002516.2;product=hypothetical protein	555	149	0.2685	1	12.1062	1	12.1062
PGD106540 cds chromosome:2049949-2052144(-) locus_tag=PA1880;replicon_accession=NC_002516.2;product=probable oxidoreductase	2196	401	0.1826	3	9.1789	3	9.1789
PGD106542 cds chromosome:2052149-2052610(-) locus_tag=PA1881;replicon_accession=NC_002516.2;product=probable oxidoreductase	462	0	0	0	0	0	0
PGD106544 cds chromosome:2052941-2053264(+) locus_tag=PA1882;replicon_accession=NC_002516.2;product=probable transporter	324	302	0.9321	2	41.4749	2	41.4749
PGD106546 cds chromosome:2053277-2053675(+) locus_tag=PA1883;replicon_accession=NC_002516.2;product=probable NADH-ubiquinone/plastoquinone oxidoreductase	399	294	0.7368	2	33.6789	2	33.6789
PGD106548 cds chromosome:2053672-2054223(-) locus_tag=PA1884;replicon_accession=NC_002516.2;product=probable transcriptional regulator	552	0	0	0	0	0	0
PGD106550 cds chromosome:2054309-2054842(+) locus_tag=PA1885;replicon_accession=NC_002516.2;product=conserved hypothetical protein	534	151	0.2828	1	12.5823	1	12.5823
PGD106552 cds chromosome:2054911-2057274(+) name=polB;locus_tag=PA1886;replicon_accession=NC_002516.2;product=DNA polymerase II	2364	515	0.2179	4	11.3688	4	11.3688
PGD106554 cds chromosome:2057278-2057946(-) locus_tag=PA1887;replicon_accession=NC_002516.2;product=hypothetical protein	669	147	0.2197	1	10.0433	1	10.0433
PGD106556 cds chromosome:2057930-2059339(-) locus_tag=PA1888;replicon_accession=NC_002516.2;product=hypothetical protein	1410	302	0.2142	2	9.5304	2	9.5304
PGD106558 cds chromosome:2059569-2060552(+) locus_tag=PA1889;replicon_accession=NC_002516.2;product=hypothetical protein	984	2751	2.7957	21	143.392	21	143.392
PGD106560 cds chromosome:2060566-2061189(-) locus_tag=PA1890;replicon_accession=NC_002516.2;product=probable glutathione S-transferase	624	721	1.1554	5	53.8377	5	53.8377
PGD106562 cds chromosome:2061278-2061667(-) locus_tag=PA1891;replicon_accession=NC_002516.2;product=hypothetical protein	390	0	0	0	0	0	0
PGD106564 cds chromosome:2061664-2062401(-) locus_tag=PA1892;replicon_accession=NC_002516.2;product=hypothetical protein	738	0	0	0	0	0	0
PGD106566 cds chromosome:2062398-2064827(-) locus_tag=PA1893;replicon_accession=NC_002516.2;product=hypothetical protein	2430	401	0.165	3	8.295	3	8.295
PGD106568 cds chromosome:2064853-2065545(-) locus_tag=PA1894;replicon_accession=NC_002516.2;product=hypothetical protein	693	150	0.2165	1	9.6954	1	9.6954
PGD106570 cds chromosome:2065493-2066767(-) locus_tag=PA1895;replicon_accession=NC_002516.2;product=hypothetical protein	1275	755	0.5922	5	26.3488	5	26.3488
PGD106572 cds chromosome:2066786-2067955(-) locus_tag=PA1896;replicon_accession=NC_002516.2;product=hypothetical protein	1170	0	0	0	0	0	0
PGD106574 cds chromosome:2067961-2068728(-) locus_tag=PA1897;replicon_accession=NC_002516.2;product=hypothetical protein	768	853	1.1107	6	52.4917	6	52.4917
PGD106576 cds chromosome:2069490-2070203(+) name=qscR;locus_tag=PA1898;replicon_accession=NC_002516.2;product=quorum-sensing control repressor	714	1052	1.4734	7	65.872	7	65.872
PGD106578 cds chromosome:2070685-2071173(+) name=phzA2;locus_tag=PA1899;replicon_accession=NC_002516.2;product=probable phenazine biosynthesis protein	489	0	0	0	0	0	0
PGD106580 cds chromosome:2071209-2071697(+) name=phzB2;locus_tag=PA1900;replicon_accession=NC_002516.2;product=probable phenazine biosynthesis protein	489	299	0.6115	2	27.4803	2	27.4803
PGD106582 cds chromosome:2071721-2072938(+) name=phzC2;locus_tag=PA1901;replicon_accession=NC_002516.2;product=phenazine biosynthesis protein PhzC	1218	0	0	0	0	0	0
PGD106584 cds chromosome:2072935-2073558(+) name=phzD2;locus_tag=PA1902;replicon_accession=NC_002516.2;product=phenazine biosynthesis protein PhzD	624	0	0	0	0	0	0
PGD106586 cds chromosome:2073555-2075438(+) name=phzE2;locus_tag=PA1903;replicon_accession=NC_002516.2;product=phenazine biosynthesis protein PhzE	1884	0	0	0	0	0	0
PGD106588 cds chromosome:2075452-2076288(+) name=phzF2;locus_tag=PA1904;replicon_accession=NC_002516.2;product=probable phenazine biosynthesis protein	837	0	0	0	0	0	0
PGD106590 cds chromosome:2076311-2076958(+) name=phzG2;locus_tag=PA1905;replicon_accession=NC_002516.2;product=probable pyridoxamine 5'-phosphate oxidase	648	0	0	0	0	0	0
PGD106592 cds chromosome:2077047-2077583(-) locus_tag=PA1906;replicon_accession=NC_002516.2;product=hypothetical protein	537	0	0	0	0	0	0
PGD106594 cds chromosome:2077626-2079266(-) locus_tag=PA1907;replicon_accession=NC_002516.2;product=hypothetical protein	1641	0	0	0	0	0	0
PGD106596 cds chromosome:2079263-2080474(-) locus_tag=PA1908;replicon_accession=NC_002516.2;product=probable major facilitator superfamily (MFS) transporter	1212	0	0	0	0	0	0
PGD106598 cds chromosome:2080661-2081812(-) locus_tag=PA1909;replicon_accession=NC_002516.2;product=hypothetical protein	1152	151	0.1311	1	5.8324	1	5.8324
PGD106600 cds chromosome:2081853-2084267(-) name=femA;locus_tag=PA1910;replicon_accession=NC_002516.2;product=ferric-mycobactin receptor, FemA	2415	723	0.2994	5	13.9108	5	13.9108
PGD106602 cds chromosome:2084476-2085426(-) name=femR;locus_tag=PA1911;replicon_accession=NC_002516.2;product=sigma factor regulator, FemR	951	0	0	0	0	0	0
PGD106604 cds chromosome:2085423-2085929(-) name=femI;locus_tag=PA1912;replicon_accession=NC_002516.2;product=ECF sigma factor, FemI	507	445	0.8777	3	39.757	3	39.757
PGD106606 cds chromosome:2086021-2086701(-) locus_tag=PA1913;replicon_accession=NC_002516.2;product=hypothetical protein	681	0	0	0	0	0	0
PGD106608 cds chromosome:2086808-2088034(-) locus_tag=PA1914;replicon_accession=NC_002516.2;product=conserved hypothetical protein	1227	257	0.2095	2	10.9518	2	10.9518
PGD106610 cds chromosome:2088602-2090149(-) locus_tag=PA1915;replicon_accession=NC_002516.2;product=hypothetical protein	1548	981	0.6337	7	30.3828	7	30.3828
PGD106612 cds chromosome:2090213-2091445(-) locus_tag=PA1916;replicon_accession=NC_002516.2;product=probable amino acid permease	1233	287	0.2328	2	10.8985	2	10.8985
PGD106614 cds chromosome:2091490-2091837(-) locus_tag=PA1917;replicon_accession=NC_002516.2;product=hypothetical protein	348	0	0	0	0	0	0
PGD106616 cds chromosome:2091850-2093250(-) locus_tag=PA1918;replicon_accession=NC_002516.2;product=hypothetical protein	1401	0	0	0	0	0	0
PGD106618 cds chromosome:2093444-2094142(-) name=nrdG;locus_tag=PA1919;replicon_accession=NC_002516.2;product=class III (anaerobic) ribonucleoside-triphosphate reductase activating protein, 'activase', NrdG	699	0	0	0	0	0	0
PGD106620 cds chromosome:2094329-2096356(-) name=nrdD;locus_tag=PA1920;replicon_accession=NC_002516.2;product=class III (anaerobic) ribonucleoside-triphosphate reductase subunit, NrdD	2028	2186	1.0779	15	49.6963	15	49.6963
PGD106622 cds chromosome:2096514-2097323(-) locus_tag=PA1921;replicon_accession=NC_002516.2;product=hypothetical protein	810	595	0.7346	4	33.18	4	33.18
PGD106624 cds chromosome:2097491-2099452(+) locus_tag=PA1922;replicon_accession=NC_002516.2;product=probable TonB-dependent receptor	1962	1809	0.922	13	44.519	13	44.519
PGD106626 cds chromosome:2099452-2103297(+) locus_tag=PA1923;replicon_accession=NC_002516.2;product=hypothetical protein	3846	481	0.1251	4	6.988	4	6.988
PGD106628 cds chromosome:2103294-2103770(+) locus_tag=PA1924;replicon_accession=NC_002516.2;product=hypothetical protein	477	151	0.3166	1	14.0858	1	14.0858
PGD106630 cds chromosome:2103770-2104096(+) locus_tag=PA1925;replicon_accession=NC_002516.2;product=hypothetical protein	327	1208	3.6942	8	164.378	8	164.378
PGD106632 cds chromosome:2104177-2106447(+) locus_tag=PA1926;replicon_accession=NC_002516.2;product=Uncharacterized protein	2271	1876	0.8261	13	38.4616	13	38.4616
PGD106634 cds chromosome:2106580-2108880(+) name=metE;locus_tag=PA1927;replicon_accession=NC_002516.2;product=5-methyltetrahydropteroyltriglutamate-homocysteine S-methyltransferase	2301	94787	41.1938	645	1883.41	645	1883.41
PGD106636 cds chromosome:2108942-2109511(-) name=rimJ;locus_tag=PA1928;replicon_accession=NC_002516.2;product=ribosomal protein alanine acetyltransferase	570	2968	5.207	21	247.54	21	247.54
PGD106638 cds chromosome:2109558-2109854(-) locus_tag=PA1929;replicon_accession=NC_002516.2;product=hypothetical protein	297	0	0	0	0	0	0
PGD106640 cds chromosome:2110226-2111521(+) locus_tag=PA1930;replicon_accession=NC_002516.2;product=probable chemotaxis transducer	1296	905	0.6983	6	31.1062	6	31.1062
PGD106642 cds chromosome:2111691-2112203(+) locus_tag=PA1931;replicon_accession=NC_002516.2;product=probable ferredoxin	513	419	0.8168	3	39.292	3	39.292
PGD106644 cds chromosome:2112200-2113189(+) locus_tag=PA1932;replicon_accession=NC_002516.2;product=probable hydroxylase molybdopterin-containing subunit	990	0	0	0	0	0	0
PGD106646 cds chromosome:2113186-2115390(+) locus_tag=PA1933;replicon_accession=NC_002516.2;product=probable hydroxylase large subunit	2205	294	0.1333	2	6.0943	2	6.0943
PGD106648 cds chromosome:2115885-2116265(+) locus_tag=PA1934;replicon_accession=NC_002516.2;product=hypothetical protein	381	2045	5.3675	14	246.89	14	246.89
PGD106650 cds chromosome:2117030-2117734(-) locus_tag=PA1935;replicon_accession=NC_002516.2;product=hypothetical protein	705	0	0	0	0	0	0
PGD106652 cds chromosome:2117897-2118097(+) locus_tag=PA1936;replicon_accession=NC_002516.2;product=hypothetical protein	201	0	0	0	0	0	0
PGD106654 cds chromosome:2118585-2118893(+) locus_tag=PA1937;replicon_accession=NC_002516.2;product=conserved hypothetical protein	309	599	1.9385	4	86.9766	4	86.9766
PGD106656 cds chromosome:2118926-2119747(+) locus_tag=PA1938;replicon_accession=NC_002516.2;product=conserved hypothetical protein	822	150	0.1825	1	8.1739	1	8.1739
PGD106658 cds chromosome:2120225-2122222(-) locus_tag=PA1939;replicon_accession=NC_002516.2;product=hypothetical protein	1998	0	0	0	0	0	0
PGD106660 cds chromosome:2122579-2123718(-) locus_tag=PA1940;replicon_accession=NC_002516.2;product=hypothetical protein	1140	151	0.1325	1	5.8938	1	5.8938
PGD106662 cds chromosome:2123897-2125792(-) locus_tag=PA1941;replicon_accession=NC_002516.2;product=hypothetical protein	1896	390	0.2057	3	10.6312	3	10.6312
PGD106664 cds chromosome:2126104-2126334(-) locus_tag=PA1942;replicon_accession=NC_002516.2;product=hypothetical protein	231	423	1.8312	4	116.345	4	116.345
PGD106666 cds chromosome:2126396-2127493(-) locus_tag=PA1943;replicon_accession=NC_002516.2;product=hypothetical protein	1098	296	0.2696	2	12.2385	2	12.2385
PGD106668 cds chromosome:2127684-2129171(+) locus_tag=PA1944;replicon_accession=NC_002516.2;product=hypothetical protein	1488	3080	2.0699	22	99.3392	22	99.3392
PGD106670 cds chromosome:2129307-2130635(+) locus_tag=PA1945;replicon_accession=NC_002516.2;product=probable transcriptional regulator	1329	297	0.2235	2	10.1113	2	10.1113
PGD106672 cds chromosome:2130854-2131813(+) name=rbsB;locus_tag=PA1946;replicon_accession=NC_002516.2;product=binding protein component precursor of ABC ribose transporter	960	2048	2.1333	14	97.9845	14	97.9845
PGD106674 cds chromosome:2131835-2133367(+) name=rbsA;locus_tag=PA1947;replicon_accession=NC_002516.2;product=ribose transport protein RbsA	1533	0	0	0	0	0	0
PGD106676 cds chromosome:2133391-2134389(+) name=rbsC;locus_tag=PA1948;replicon_accession=NC_002516.2;product=membrane protein component of ABC ribose transporter	999	149	0.1491	1	6.7257	1	6.7257
PGD106678 cds chromosome:2134393-2135406(+) name=rbsR;locus_tag=PA1949;replicon_accession=NC_002516.2;product=ribose operon repressor RbsR	1014	151	0.1489	1	6.6262	1	6.6262
PGD106680 cds chromosome:2135460-2136386(+) name=rbsK;locus_tag=PA1950;replicon_accession=NC_002516.2;product=ribokinase	927	0	0	0	0	0	0
PGD106682 cds chromosome:2136520-2137785(-) name=fapF;locus_tag=PA1951;replicon_accession=NC_002516.2;product=FapF	1266	150	0.1185	1	5.3072	1	5.3072
PGD106684 cds chromosome:2137846-2138598(-) name=fapE;locus_tag=PA1952;replicon_accession=NC_002516.2;product=FapE	753	0	0	0	0	0	0
PGD106686 cds chromosome:2138612-2139292(-) name=fapD;locus_tag=PA1953;replicon_accession=NC_002516.2;product=FapD	681	0	0	0	0	0	0
PGD106688 cds chromosome:2139354-2140376(-) name=fapC;locus_tag=PA1954;replicon_accession=NC_002516.2;product=FapC	1023	725	0.7087	5	32.8394	5	32.8394
PGD106690 cds chromosome:2140433-2141002(-) name=fapB;locus_tag=PA1955;replicon_accession=NC_002516.2;product=FapB	570	0	0	0	0	0	0
PGD106692 cds chromosome:2140999-2141487(-) name=fapA;locus_tag=PA1956;replicon_accession=NC_002516.2;product=FapA	489	116	0.2372	1	13.7402	1	13.7402
[truncated: 3,712 more rows]

## Sheet: Suppl table S4B SRX5145606
#Name	Length	Bases	Coverage	Reads	RPKM	Frags	FPKM
PGD134012 cds chromosome:483-2027(+) name=dnaA;locus_tag=PA0001;replicon_accession=NC_002516.2;product=chromosomal replication initiator protein DnaA	1545	7474	4.8375	51	295.254	51	295.254
PGD134018 cds chromosome:2056-3159(+) name=dnaN;locus_tag=PA0002;replicon_accession=NC_002516.2;product=DNA polymerase III, beta chain	1104	5455	4.9411	37	299.769	37	299.769
PGD134020 cds chromosome:3169-4278(+) name=recF;locus_tag=PA0003;replicon_accession=NC_002516.2;product=RecF protein	1110	5431	4.8928	38	306.207	38	306.207
PGD134022 cds chromosome:4275-6695(+) name=gyrB;locus_tag=PA0004;replicon_accession=NC_002516.2;product=DNA gyrase subunit B	2421	11181	4.6183	76	280.784	76	280.784
PGD134024 cds chromosome:7018-7791(-) name=lptA;locus_tag=PA0005;replicon_accession=NC_002516.2;product=lysophosphatidic acid acyltransferase, LptA	774	751	0.9703	5	57.7808	5	57.7808
PGD134014 cds chromosome:7803-8339(-) locus_tag=PA0006;replicon_accession=NC_002516.2;product=conserved hypothetical protein	537	1006	1.8734	7	116.594	7	116.594
PGD134016 cds chromosome:8671-10377(+) locus_tag=PA0007;replicon_accession=NC_002516.2;product=hypothetical protein	1707	151	0.0885	1	5.2399	1	5.2399
PGD134026 cds chromosome:10434-12488(-) name=glyS;locus_tag=PA0008;replicon_accession=NC_002516.2;product=glycyl-tRNA synthetase beta chain	2055	150	0.073	1	4.3525	1	4.3525
PGD134030 cds chromosome:12488-13435(-) name=glyQ;locus_tag=PA0009;replicon_accession=NC_002516.2;product=glycyl-tRNA synthetase alpha chain	948	452	0.4768	3	28.3053	3	28.3053
PGD134032 cds chromosome:13540-14091(+) name=tag;locus_tag=PA0010;replicon_accession=NC_002516.2;product=DNA-3-methyladenine glycosidase I	552	151	0.2736	1	16.2037	1	16.2037
PGD134034 cds chromosome:14235-15122(+) name=htrB1;locus_tag=PA0011;replicon_accession=NC_002516.2;product=acyltransferase HtrB1	888	4050	4.5608	27	271.96	27	271.96
PGD134036 cds chromosome:15207-15473(+) locus_tag=PA0012;replicon_accession=NC_002516.2;product=hypothetical protein	267	151	0.5655	1	33.4999	1	33.4999
PGD134038 cds chromosome:15620-16273(+) locus_tag=PA0013;replicon_accession=NC_002516.2;product=conserved hypothetical protein	654	149	0.2278	1	13.6766	1	13.6766
PGD134040 cds chromosome:16335-16607(-) locus_tag=PA0014;replicon_accession=NC_002516.2;product=hypothetical protein	273	443	1.6227	3	98.2908	3	98.2908
PGD134042 cds chromosome:16900-17217(-) locus_tag=PA0015;replicon_accession=NC_002516.2;product=hypothetical protein	318	0	0	0	0	0	0
PGD134044 cds chromosome:17366-18739(-) name=trkA;locus_tag=PA0016;replicon_accession=NC_002516.2;product=potassium uptake protein TrkA	1374	680	0.4949	5	32.549	5	32.549
PGD134046 cds chromosome:18767-20071(-) locus_tag=PA0017;replicon_accession=NC_002516.2;product=conserved hypothetical protein	1305	0	0	0	0	0	0
PGD134048 cds chromosome:20068-21012(-) name=fmt;locus_tag=PA0018;replicon_accession=NC_002516.2;product=methionyl-tRNA formyltransferase	945	0	0	0	0	0	0
PGD134050 cds chromosome:21067-21573(-) name=def;locus_tag=PA0019;replicon_accession=NC_002516.2;product=polypeptide deformylase	507	5772	11.3846	39	688.036	39	688.036
PGD134052 cds chromosome:21712-22737(+) name=tsaP;locus_tag=PA0020;replicon_accession=NC_002516.2;product=T4P secretin-associated protein TsaP	1026	2020	1.9688	14	122.049	14	122.049
PGD134054 cds chromosome:22872-23960(+) locus_tag=PA0021;replicon_accession=NC_002516.2;product=conserved hypothetical protein	1089	128	0.1175	1	8.2135	1	8.2135
PGD134056 cds chromosome:24001-24558(+) locus_tag=PA0022;replicon_accession=NC_002516.2;product=conserved hypothetical protein	558	118	0.2115	1	16.0295	1	16.0295
PGD134058 cds chromosome:24568-25545(-) name=qor;locus_tag=PA0023;replicon_accession=NC_002516.2;product=quinone oxidoreductase	978	288	0.2945	2	18.2913	2	18.2913
PGD134060 cds chromosome:25736-26653(+) name=hemF;locus_tag=PA0024;replicon_accession=NC_002516.2;product=coproporphyrinogen III oxidase, aerobic	918	410	0.4466	3	29.2303	3	29.2303
PGD134062 cds chromosome:26711-27535(+) name=aroE;locus_tag=PA0025;replicon_accession=NC_002516.2;product=shikimate dehydrogenase	825	414	0.5018	3	32.5253	3	32.5253
PGD102791 cds chromosome:27646-28632(+) name=plcB;locus_tag=PA0026;replicon_accession=NC_002516.2;product=phospholipase C, PlcB	987	571	0.5785	4	36.2491	4	36.2491
PGD102793 cds chromosome:28613-29899(+) locus_tag=PA0027;replicon_accession=NC_002516.2;product=hypothetical protein	1287	443	0.3442	3	20.8496	3	20.8496
PGD102795 cds chromosome:29896-30498(+) locus_tag=PA0028;replicon_accession=NC_002516.2;product=hypothetical protein	603	0	0	0	0	0	0
PGD102797 cds chromosome:30502-32055(-) locus_tag=PA0029;replicon_accession=NC_002516.2;product=probable sulfate transporter	1554	0	0	0	0	0	0
PGD102799 cds chromosome:32060-32983(-) name=cosX;locus_tag=PA0030;replicon_accession=NC_002516.2;product=CosX	924	151	0.1634	1	9.6802	1	9.6802
PGD102801 cds chromosome:33000-34511(-) name=betC;locus_tag=PA0031;replicon_accession=NC_002516.2;product=choline sulfatase	1512	278	0.1839	2	11.8313	2	11.8313
PGD102787 cds chromosome:34624-35538(+) locus_tag=PA0032;replicon_accession=NC_002516.2;product=probable transcriptional regulator	915	398	0.435	3	29.3261	3	29.3261
PGD102783 cds chromosome:35905-36270(-) name=hptC;locus_tag=PA0033;replicon_accession=NC_002516.2;product=Histidine phosphotransfer protein HptC	366	149	0.4071	1	24.4384	1	24.4384
PGD102785 cds chromosome:36278-36901(-) locus_tag=PA0034;replicon_accession=NC_002516.2;product=probable two-component response regulator	624	299	0.4792	2	28.6682	2	28.6682
PGD102803 cds chromosome:37087-37893(-) name=trpA;locus_tag=PA0035;replicon_accession=NC_002516.2;product=tryptophan synthase alpha chain	807	268	0.3321	2	22.1672	2	22.1672
PGD102805 cds chromosome:37890-39098(-) name=trpB;locus_tag=PA0036;replicon_accession=NC_002516.2;product=tryptophan synthase beta chain	1209	1107	0.9156	8	59.1859	8	59.1859
PGD102807 cds chromosome:39202-40089(+) name=trpI;locus_tag=PA0037;replicon_accession=NC_002516.2;product=transcriptional regulator TrpI	888	0	0	0	0	0	0
PGD102809 cds chromosome:40190-40405(+) locus_tag=PA0038;replicon_accession=NC_002516.2;product=hypothetical protein	216	2975	13.7731	20	828.191	20	828.191
PGD102811 cds chromosome:40589-40816(+) locus_tag=PA0039;replicon_accession=NC_002516.2;product=hypothetical protein	228	23656	103.754	159	6237.59	159	6237.59
PGD102813 cds chromosome:41113-42801(+) locus_tag=PA0040;replicon_accession=NC_002516.2;product=conserved hypothetical protein	1689	150	0.0888	1	5.2957	1	5.2957
PGD102815 cds chromosome:42914-53521(+) locus_tag=PA0041;replicon_accession=NC_002516.2;product=probable hemagglutinin	10608	244	0.023	2	1.6864	2	1.6864
PGD102819 cds chromosome:56546-56941(+) locus_tag=PA0042;replicon_accession=NC_002516.2;product=hypothetical protein	396	755	1.9066	5	112.935	5	112.935
PGD102817 cds chromosome:57212-58594(-) locus_tag=PA0043;replicon_accession=NC_002516.2;product=hypothetical protein	1383	119	0.086	1	6.4674	1	6.4674
PGD102821 cds chromosome:58786-60159(+) name=exoT;locus_tag=PA0044;replicon_accession=NC_002516.2;product=exoenzyme T	1374	435	0.3166	3	19.5294	3	19.5294
PGD102823 cds chromosome:60656-61342(+) locus_tag=PA0045;replicon_accession=NC_002516.2;product=hypothetical protein	687	0	0	0	0	0	0
PGD102825 cds chromosome:61373-61726(+) locus_tag=PA0046;replicon_accession=NC_002516.2;product=hypothetical protein	354	144	0.4068	1	25.2668	1	25.2668
PGD102827 cds chromosome:61879-62388(+) locus_tag=PA0047;replicon_accession=NC_002516.2;product=hypothetical protein	510	0	0	0	0	0	0
PGD102829 cds chromosome:62403-62786(-) locus_tag=PA0048;replicon_accession=NC_002516.2;product=probable transcriptional regulator	384	0	0	0	0	0	0
PGD102831 cds chromosome:63068-64729(-) locus_tag=PA0049;replicon_accession=NC_002516.2;product=hypothetical protein	1662	0	0	0	0	0	0
PGD102833 cds chromosome:65339-65479(+) locus_tag=PA0050;replicon_accession=NC_002516.2;product=hypothetical protein	141	0	0	0	0	0	0
PGD102835 cds chromosome:66303-68135(+) name=phzH;locus_tag=PA0051;replicon_accession=NC_002516.2;product=potential phenazine-modifying enzyme	1833	151	0.0824	1	4.8797	1	4.8797
PGD102837 cds chromosome:68188-68616(-) locus_tag=PA0052;replicon_accession=NC_002516.2;product=hypothetical protein	429	0	0	0	0	0	0
PGD102839 cds chromosome:69272-69526(+) locus_tag=PA0053;replicon_accession=NC_002516.2;product=hypothetical protein	255	0	0	0	0	0	0
PGD102841 cds chromosome:69543-70091(-) locus_tag=PA0054;replicon_accession=NC_002516.2;product=conserved hypothetical protein	549	0	0	0	0	0	0
PGD102843 cds chromosome:70130-70636(-) locus_tag=PA0055;replicon_accession=NC_002516.2;product=hypothetical protein	507	151	0.2978	1	17.6419	1	17.6419
PGD102845 cds chromosome:70702-71622(-) locus_tag=PA0056;replicon_accession=NC_002516.2;product=probable transcriptional regulator	921	0	0	0	0	0	0
PGD102847 cds chromosome:71730-72617(+) locus_tag=PA0057;replicon_accession=NC_002516.2;product=hypothetical protein	888	0	0	0	0	0	0
PGD102849 cds chromosome:72680-73384(+) name=dsbM;locus_tag=PA0058;replicon_accession=NC_002516.2;product=DsbM	705	0	0	0	0	0	0
PGD102851 cds chromosome:73468-73923(+) name=osmC;locus_tag=PA0059;replicon_accession=NC_002516.2;product=osmotically inducible protein OsmC	456	546	1.1974	4	78.4602	4	78.4602
PGD102853 cds chromosome:74034-74267(+) locus_tag=PA0060;replicon_accession=NC_002516.2;product=conserved hypothetical protein	234	1018	4.3504	7	267.569	7	267.569
PGD102855 cds chromosome:74279-74716(-) locus_tag=PA0061;replicon_accession=NC_002516.2;product=hypothetical protein	438	0	0	0	0	0	0
PGD102857 cds chromosome:74773-75189(-) locus_tag=PA0062;replicon_accession=NC_002516.2;product=hypothetical protein	417	557	1.3357	4	85.7982	4	85.7982
PGD102859 cds chromosome:75281-76408(+) locus_tag=PA0063;replicon_accession=NC_002516.2;product=hypothetical protein	1128	555	0.492	4	31.718	4	31.718
PGD102861 cds chromosome:76416-77399(-) locus_tag=PA0064;replicon_accession=NC_002516.2;product=hypothetical protein	984	453	0.4604	3	27.2697	3	27.2697
PGD102863 cds chromosome:77432-78097(-) locus_tag=PA0065;replicon_accession=NC_002516.2;product=hypothetical protein	666	0	0	0	0	0	0
PGD102865 cds chromosome:78090-78632(-) locus_tag=PA0066;replicon_accession=NC_002516.2;product=conserved hypothetical protein	543	144	0.2652	1	16.4723	1	16.4723
PGD102867 cds chromosome:78710-80755(+) name=prlC;locus_tag=PA0067;replicon_accession=NC_002516.2;product=oligopeptidase A	2046	2605	1.2732	18	78.6903	18	78.6903
PGD102869 cds chromosome:80752-81027(+) locus_tag=PA0068;replicon_accession=NC_002516.2;product=hypothetical protein	276	682	2.471	5	162.037	5	162.037
PGD102871 cds chromosome:81116-82174(+) locus_tag=PA0069;replicon_accession=NC_002516.2;product=conserved hypothetical protein	1059	445	0.4202	3	25.3384	3	25.3384
PGD102873 cds chromosome:82404-83318(-) name=tagQ1;locus_tag=PA0070;replicon_accession=NC_002516.2;product=TagQ1	915	501	0.5475	4	39.1015	4	39.1015
PGD102875 cds chromosome:83380-85092(-) name=tagR1;locus_tag=PA0071;replicon_accession=NC_002516.2;product=TagR1	1713	18137	10.5879	124	647.468	124	647.468
PGD102877 cds chromosome:85085-86284(-) name=tagS1;locus_tag=PA0072;replicon_accession=NC_002516.2;product=TagS1	1200	0	0	0	0	0	0
PGD102879 cds chromosome:86284-87003(-) name=tagT1;locus_tag=PA0073;replicon_accession=NC_002516.2;product=TagT1	720	0	0	0	0	0	0
PGD102881 cds chromosome:87000-90098(-) name=ppkA;locus_tag=PA0074;replicon_accession=NC_002516.2;product=serine/threonine protein kinase PpkA	3099	151	0.0487	1	2.8862	1	2.8862
PGD102883 cds chromosome:90106-90834(-) name=pppA;locus_tag=PA0075;replicon_accession=NC_002516.2;product=PppA	729	0	0	0	0	0	0
PGD102885 cds chromosome:90844-91524(-) name=tagF1;locus_tag=PA0076;replicon_accession=NC_002516.2;product=TagF1	681	124	0.1821	1	13.1343	1	13.1343
PGD102887 cds chromosome:91521-94826(-) name=icmF1;locus_tag=PA0077;replicon_accession=NC_002516.2;product=IcmF1	3306	276	0.0835	2	5.411	2	5.411
PGD102889 cds chromosome:95048-96397(-) name=tssL1;locus_tag=PA0078;replicon_accession=NC_002516.2;product=TssL1	1350	0	0	0	0	0	0
PGD102891 cds chromosome:96404-97738(-) name=tssK1;locus_tag=PA0079;replicon_accession=NC_002516.2;product=TssK1	1335	137	0.1026	1	6.7	1	6.7
PGD102893 cds chromosome:97754-98218(-) name=tssJ1;locus_tag=PA0080;replicon_accession=NC_002516.2;product=TssJ1	465	0	0	0	0	0	0
PGD102895 cds chromosome:98263-99756(-) name=fha1;locus_tag=PA0081;replicon_accession=NC_002516.2;product=Fha1	1494	2718	1.8193	19	113.751	19	113.751
PGD102897 cds chromosome:100124-101158(+) name=tssA1;locus_tag=PA0082;replicon_accession=NC_002516.2;product=TssA1	1035	151	0.1459	1	8.642	1	8.642
PGD102899 cds chromosome:101247-101765(+) name=tssB1;locus_tag=PA0083;replicon_accession=NC_002516.2;product=TssB1	519	754	1.4528	5	86.1702	5	86.1702
PGD102901 cds chromosome:101778-103274(+) name=tssC1;locus_tag=PA0084;replicon_accession=NC_002516.2;product=TssC1	1497	1410	0.9419	10	59.7493	10	59.7493
PGD102903 cds chromosome:103350-103838(+) name=hcp1;locus_tag=PA0085;replicon_accession=NC_002516.2;product=Hcp1	489	2469	5.0491	17	310.953	17	310.953
PGD102905 cds chromosome:104006-104851(+) name=tagJ1;locus_tag=PA0086;replicon_accession=NC_002516.2;product=TagJ1	846	264	0.3121	2	21.1453	2	21.1453
PGD102907 cds chromosome:104853-105362(+) name=tssE1;locus_tag=PA0087;replicon_accession=NC_002516.2;product=TssE1	510	0	0	0	0	0	0
PGD102909 cds chromosome:105359-107218(+) name=tssF1;locus_tag=PA0088;replicon_accession=NC_002516.2;product=TssF1	1860	151	0.0812	1	4.8089	1	4.8089
PGD102911 cds chromosome:107182-108228(+) name=tssG1;locus_tag=PA0089;replicon_accession=NC_002516.2;product=TssG1	1047	0	0	0	0	0	0
PGD102913 cds chromosome:108221-110929(+) name=clpV1;locus_tag=PA0090;replicon_accession=NC_002516.2;product=ClpV1	2709	151	0.0557	1	3.3018	1	3.3018
PGD102915 cds chromosome:110976-112907(+) name=vgrG1;locus_tag=PA0091;replicon_accession=NC_002516.2;product=VgrG1	1932	869	0.4498	6	27.7778	6	27.7778
PGD102917 cds chromosome:113022-113306(-) name=tsi6;locus_tag=PA0092;replicon_accession=NC_002516.2;product=Tsi6	285	216	0.7579	2	62.7682	2	62.7682
PGD102919 cds chromosome:113303-114595(-) name=tse6;locus_tag=PA0093;replicon_accession=NC_002516.2;product=Tse6	1293	1207	0.9335	8	55.3408	8	55.3408
PGD102921 cds chromosome:114611-115045(-) name=eagT6;locus_tag=PA0094;replicon_accession=NC_002516.2;product=EagT6	435	116	0.2667	1	20.562	1	20.562
PGD102923 cds chromosome:115299-117524(+) locus_tag=PA0095;replicon_accession=NC_002516.2;product=vgrG1b	2226	6099	2.7399	42	168.763	42	168.763
PGD102925 cds chromosome:117552-118001(+) locus_tag=PA0096;replicon_accession=NC_002516.2;product=hypothetical protein	450	0	0	0	0	0	0
PGD102927 cds chromosome:117931-119130(+) locus_tag=PA0097;replicon_accession=NC_002516.2;product=hypothetical protein	1200	100	0.0833	1	7.4537	1	7.4537
PGD102929 cds chromosome:119127-120164(+) locus_tag=PA0098;replicon_accession=NC_002516.2;product=hypothetical protein	1038	0	0	0	0	0	0
PGD102931 cds chromosome:120164-121324(+) locus_tag=PA0099;replicon_accession=NC_002516.2;product=type VI effector protein	1161	0	0	0	0	0	0
PGD102933 cds chromosome:121346-122266(+) locus_tag=PA0100;replicon_accession=NC_002516.2;product=hypothetical protein	921	0	0	0	0	0	0
PGD102935 cds chromosome:122248-123495(+) locus_tag=PA0101;replicon_accession=NC_002516.2;product=hypothetical protein	1248	0	0	0	0	0	0
PGD102937 cds chromosome:123871-124599(+) locus_tag=PA0102;replicon_accession=NC_002516.2;product=probable carbonic anhydrase	729	5616	7.7037	38	466.241	38	466.241
PGD102939 cds chromosome:124810-126381(+) locus_tag=PA0103;replicon_accession=NC_002516.2;product=probable sulfate transporter	1572	0	0	0	0	0	0
PGD102941 cds chromosome:126518-127114(+) locus_tag=PA0104;replicon_accession=NC_002516.2;product=hypothetical protein	597	302	0.5059	2	29.9647	2	29.9647
PGD102943 cds chromosome:127378-128502(+) name=coxB;locus_tag=PA0105;replicon_accession=NC_002516.2;product=cytochrome c oxidase, subunit II	1125	1024	0.9102	7	55.6544	7	55.6544
PGD102945 cds chromosome:128512-130104(+) name=coxA;locus_tag=PA0106;replicon_accession=NC_002516.2;product=cytochrome c oxidase, subunit I	1593	279	0.1751	2	11.2297	2	11.2297
PGD102947 cds chromosome:130115-130669(+) locus_tag=PA0107;replicon_accession=NC_002516.2;product=conserved hypothetical protein	555	0	0	0	0	0	0
PGD102949 cds chromosome:130680-131567(+) name=coIII;locus_tag=PA0108;replicon_accession=NC_002516.2;product=cytochrome c oxidase, subunit III	888	446	0.5023	3	30.2178	3	30.2178
PGD102951 cds chromosome:131583-131792(-) locus_tag=PA0109;replicon_accession=NC_002516.2;product=hypothetical protein	210	0	0	0	0	0	0
PGD102953 cds chromosome:131808-132602(+) locus_tag=PA0110;replicon_accession=NC_002516.2;product=hypothetical protein	795	0	0	0	0	0	0
PGD102955 cds chromosome:132577-133155(+) locus_tag=PA0111;replicon_accession=NC_002516.2;product=hypothetical protein	579	0	0	0	0	0	0
PGD102957 cds chromosome:133220-134293(+) locus_tag=PA0112;replicon_accession=NC_002516.2;product=hypothetical protein	1074	0	0	0	0	0	0
PGD102959 cds chromosome:134319-135233(+) locus_tag=PA0113;replicon_accession=NC_002516.2;product=probable cytochrome c oxidase assembly factor	915	604	0.6601	4	39.1015	4	39.1015
PGD102961 cds chromosome:135259-135894(+) name=senC;locus_tag=PA0114;replicon_accession=NC_002516.2;product=SenC	636	600	0.9434	4	56.2545	4	56.2545
PGD102963 cds chromosome:135934-136386(-) locus_tag=PA0115;replicon_accession=NC_002516.2;product=conserved hypothetical protein	453	288	0.6358	2	39.4899	2	39.4899
PGD102965 cds chromosome:136518-136991(+) locus_tag=PA0116;replicon_accession=NC_002516.2;product=hypothetical protein	474	0	0	0	0	0	0
PGD102967 cds chromosome:137248-137976(+) locus_tag=PA0117;replicon_accession=NC_002516.2;product=probable short chain dehydrogenase	729	0	0	0	0	0	0
PGD102969 cds chromosome:138001-138588(+) locus_tag=PA0118;replicon_accession=NC_002516.2;product=hypothetical protein	588	151	0.2568	1	15.2117	1	15.2117
PGD102971 cds chromosome:138818-140167(+) locus_tag=PA0119;replicon_accession=NC_002516.2;product=probable dicarboxylate transporter	1350	1337	0.9904	9	59.6298	9	59.6298
PGD102973 cds chromosome:140216-140902(+) locus_tag=PA0120;replicon_accession=NC_002516.2;product=probable transcriptional regulator	687	492	0.7162	4	52.0784	4	52.0784
PGD102975 cds chromosome:141003-141737(+) locus_tag=PA0121;replicon_accession=NC_002516.2;product=hypothetical protein	735	0	0	0	0	0	0
PGD102977 cds chromosome:141917-142327(+) name=rahU;locus_tag=PA0122;replicon_accession=NC_002516.2;product=rahU	411	1055	2.5669	7	152.339	7	152.339
PGD102979 cds chromosome:142359-143267(-) locus_tag=PA0123;replicon_accession=NC_002516.2;product=probable transcriptional regulator	909	0	0	0	0	0	0
PGD102981 cds chromosome:143567-143848(-) locus_tag=PA0124;replicon_accession=NC_002516.2;product=ParE toxin	282	424	1.5035	3	95.1539	3	95.1539
PGD102983 cds chromosome:143845-144072(-) locus_tag=PA0125;replicon_accession=NC_002516.2;product=ParD antitoxin	228	151	0.6623	1	39.2301	1	39.2301
PGD102985 cds chromosome:144248-144868(-) locus_tag=PA0126;replicon_accession=NC_002516.2;product=hypothetical protein	621	0	0	0	0	0	0
PGD102987 cds chromosome:144969-145469(+) locus_tag=PA0127;replicon_accession=NC_002516.2;product=hypothetical protein	501	0	0	0	0	0	0
PGD102989 cds chromosome:145542-145883(+) locus_tag=PA0128;replicon_accession=NC_002516.2;product=conserved hypothetical protein	342	2873	8.4006	20	523.068	20	523.068
PGD102991 cds chromosome:145965-147392(-) name=bauD;locus_tag=PA0129;replicon_accession=NC_002516.2;product=Amino acid permease	1428	904	0.6331	6	37.5818	6	37.5818
PGD102993 cds chromosome:147561-149054(-) name=bauC;locus_tag=PA0130;replicon_accession=NC_002516.2;product=3-Oxopropanoate dehydrogenase	1494	604	0.4043	4	23.9477	4	23.9477
PGD102995 cds chromosome:149138-149425(-) name=bauB;locus_tag=PA0131;replicon_accession=NC_002516.2;product=BauB	288	0	0	0	0	0	0
PGD102997 cds chromosome:149425-150771(-) name=bauA;locus_tag=PA0132;replicon_accession=NC_002516.2;product=Beta-alanine:pyruvate transaminase	1347	804	0.5969	6	39.8417	6	39.8417
PGD102999 cds chromosome:150906-151823(+) name=bauR;locus_tag=PA0133;replicon_accession=NC_002516.2;product=BauR	918	384	0.4183	3	29.2303	3	29.2303
PGD103001 cds chromosome:151936-153306(-) locus_tag=PA0134;replicon_accession=NC_002516.2;product=probable guanine deaminase	1371	1028	0.7498	7	45.6683	7	45.6683
PGD103003 cds chromosome:153696-153836(+) locus_tag=PA0135;replicon_accession=NC_002516.2;product=hypothetical protein	141	0	0	0	0	0	0
PGD103005 cds chromosome:154417-155988(+) locus_tag=PA0136;replicon_accession=NC_002516.2;product=probable ATP-binding component of ABC transporter	1572	0	0	0	0	0	0
PGD103007 cds chromosome:155988-157085(+) locus_tag=PA0137;replicon_accession=NC_002516.2;product=probable permease of ABC transporter	1098	0	0	0	0	0	0
PGD103009 cds chromosome:157108-158034(+) locus_tag=PA0138;replicon_accession=NC_002516.2;product=probable permease of ABC transporter	927	0	0	0	0	0	0
PGD103011 cds chromosome:158199-158762(+) name=ahpC;locus_tag=PA0139;replicon_accession=NC_002516.2;product=alkyl hydroperoxide reductase subunit C	564	22045	39.0869	149	2362.99	149	2362.99
PGD103013 cds chromosome:158907-160472(+) name=ahpF;locus_tag=PA0140;replicon_accession=NC_002516.2;product=alkyl hydroperoxide reductase subunit F	1566	2370	1.5134	16	91.3866	16	91.3866
PGD103015 cds chromosome:160552-161448(-) locus_tag=PA0141;replicon_accession=NC_002516.2;product=conserved hypothetical protein	897	1310	1.4604	9	89.7438	9	89.7438
PGD103017 cds chromosome:161906-163255(+) locus_tag=PA0142;replicon_accession=NC_002516.2;product=hypothetical protein	1350	147	0.1089	1	6.6255	1	6.6255
PGD103019 cds chromosome:163363-164415(+) name=nuh;locus_tag=PA0143;replicon_accession=NC_002516.2;product=purine nucleosidase Nuh	1053	0	0	0	0	0	0
PGD103021 cds chromosome:164443-165069(-) locus_tag=PA0144;replicon_accession=NC_002516.2;product=hypothetical protein	627	0	0	0	0	0	0
PGD103023 cds chromosome:165219-165737(-) locus_tag=PA0145;replicon_accession=NC_002516.2;product=hypothetical protein	519	116	0.2235	1	17.234	1	17.234
PGD103025 cds chromosome:165976-167073(+) locus_tag=PA0146;replicon_accession=NC_002516.2;product=conserved hypothetical protein	1098	0	0	0	0	0	0
PGD103027 cds chromosome:167146-168108(+) locus_tag=PA0147;replicon_accession=NC_002516.2;product=probable oxidoreductase	963	151	0.1568	1	9.2881	1	9.2881
PGD103029 cds chromosome:168213-169163(+) locus_tag=PA0148;replicon_accession=NC_002516.2;product=adenine deaminase	951	302	0.3176	2	18.8106	2	18.8106
PGD103031 cds chromosome:169361-169906(+) locus_tag=PA0149;replicon_accession=NC_002516.2;product=probable sigma-70 factor, ECF subfamily	546	228	0.4176	2	32.7636	2	32.7636
PGD103033 cds chromosome:169903-170898(+) locus_tag=PA0150;replicon_accession=NC_002516.2;product=anti-sigma factor	996	0	0	0	0	0	0
PGD103035 cds chromosome:171047-173434(+) locus_tag=PA0151;replicon_accession=NC_002516.2;product=probable TonB-dependent receptor	2388	738	0.309	5	18.7279	5	18.7279
PGD103037 cds chromosome:173811-174638(+) name=pcaQ;locus_tag=PA0152;replicon_accession=NC_002516.2;product=transcriptional regulator PcaQ	828	0	0	0	0	0	0
PGD103039 cds chromosome:174773-175492(+) name=pcaH;locus_tag=PA0153;replicon_accession=NC_002516.2;product=protocatechuate 3,4-dioxygenase, beta subunit	720	692	0.9611	5	62.1143	5	62.1143
PGD103041 cds chromosome:175503-176108(+) name=pcaG;locus_tag=PA0154;replicon_accession=NC_002516.2;product=protocatechuate 3,4-dioxygenase, alpha subunit	606	589	0.9719	4	59.0394	4	59.0394
PGD103043 cds chromosome:176315-177154(+) name=pcaR;locus_tag=PA0155;replicon_accession=NC_002516.2;product=transcriptional regulator PcaR	840	0	0	0	0	0	0
PGD103045 cds chromosome:177307-178458(+) name=triA;locus_tag=PA0156;replicon_accession=NC_002516.2;product=Resistance-Nodulation-Cell Division (RND) triclosan efflux membrane fusion protein, TriA	1152	0	0	0	0	0	0
PGD103047 cds chromosome:178455-179525(+) name=triB;locus_tag=PA0157;replicon_accession=NC_002516.2;product=Resistance-Nodulation-Cell Division (RND) triclosan efflux membrane fusion protein, TriB	1071	0	0	0	0	0	0
PGD103049 cds chromosome:179522-182569(+) name=triC;locus_tag=PA0158;replicon_accession=NC_002516.2;product=Resistance-Nodulation-Cell Division (RND) triclosan efflux transporter, TriC	3048	1904	0.6247	13	38.149	13	38.149
PGD103051 cds chromosome:182768-183706(+) locus_tag=PA0159;replicon_accession=NC_002516.2;product=probable transcriptional regulator	939	149	0.1587	1	9.5255	1	9.5255
PGD103053 cds chromosome:183822-184007(+) locus_tag=PA0160;replicon_accession=NC_002516.2;product=hypothetical protein	186	2446	13.1505	17	817.505	17	817.505
PGD103055 cds chromosome:184287-184439(+) locus_tag=PA0161;replicon_accession=NC_002516.2;product=hypothetical protein	153	363	2.3725	3	175.382	3	175.382
PGD103057 cds chromosome:184594-185928(+) name=opdC;locus_tag=PA0162;replicon_accession=NC_002516.2;product=histidine porin OpdC	1335	707	0.5296	5	33.4999	5	33.4999
PGD103059 cds chromosome:185957-186754(-) locus_tag=PA0163;replicon_accession=NC_002516.2;product=probable transcriptional regulator	798	0	0	0	0	0	0
PGD103061 cds chromosome:186832-188448(+) locus_tag=PA0164;replicon_accession=NC_002516.2;product=probable gamma-glutamyltranspeptidase	1617	0	0	0	0	0	0
PGD103063 cds chromosome:189120-189956(+) locus_tag=PA0165;replicon_accession=NC_002516.2;product=hypothetical protein	837	0	0	0	0	0	0
PGD103065 cds chromosome:190198-191604(+) locus_tag=PA0166;replicon_accession=NC_002516.2;product=probable transporter	1407	0	0	0	0	0	0
PGD103067 cds chromosome:191697-192362(+) locus_tag=PA0167;replicon_accession=NC_002516.2;product=probable transcriptional regulator	666	0	0	0	0	0	0
PGD103069 cds chromosome:192368-192958(+) locus_tag=PA0168;replicon_accession=NC_002516.2;product=conserved hypothetical protein	591	0	0	0	0	0	0
PGD103071 cds chromosome:192965-193672(-) name=siaD;locus_tag=PA0169;replicon_accession=NC_002516.2;product=SiaD	708	0	0	0	0	0	0
PGD103073 cds chromosome:193799-194179(-) locus_tag=PA0170;replicon_accession=NC_002516.2;product=hypothetical protein	381	0	0	0	0	0	0
PGD103075 cds chromosome:194206-194748(-) locus_tag=PA0171;replicon_accession=NC_002516.2;product=hypothetical protein	543	0	0	0	0	0	0
PGD103077 cds chromosome:194757-196748(-) name=siaA;locus_tag=PA0172;replicon_accession=NC_002516.2;product=SiaA	1992	0	0	0	0	0	0
PGD103079 cds chromosome:197011-198060(-) locus_tag=PA0173;replicon_accession=NC_002516.2;product=probable methylesterase	1050	0	0	0	0	0	0
PGD103081 cds chromosome:198080-198682(-) locus_tag=PA0174;replicon_accession=NC_002516.2;product=conserved hypothetical protein	603	0	0	0	0	0	0
PGD103083 cds chromosome:198688-199530(-) name=cheR2;locus_tag=PA0175;replicon_accession=NC_002516.2;product=CheR2	843	0	0	0	0	0	0
PGD103085 cds chromosome:199600-201639(-) name=aer2;locus_tag=PA0176;replicon_accession=NC_002516.2;product=aerotaxis transducer Aer2	2040	0	0	0	0	0	0
PGD103087 cds chromosome:201675-202160(-) locus_tag=PA0177;replicon_accession=NC_002516.2;product=probable purine-binding chemotaxis protein	486	0	0	0	0	0	0
PGD103089 cds chromosome:202147-204066(-) locus_tag=PA0178;replicon_accession=NC_002516.2;product=probable two-component sensor	1920	0	0	0	0	0	0
PGD103091 cds chromosome:204094-204459(-) locus_tag=PA0179;replicon_accession=NC_002516.2;product=probable two-component response regulator	366	0	0	0	0	0	0
PGD103093 cds chromosome:204657-205829(-) name=cttP;locus_tag=PA0180;replicon_accession=NC_002516.2;product=chemotactic transducer for trichloroethylene [positive chemotaxis], CttP	1173	0	0	0	0	0	0
PGD103095 cds chromosome:206022-206954(-) locus_tag=PA0181;replicon_accession=NC_002516.2;product=probable transcriptional regulator	933	0	0	0	0	0	0
PGD103097 cds chromosome:207071-207823(+) locus_tag=PA0182;replicon_accession=NC_002516.2;product=probable short-chain dehydrogenase	753	0	0	0	0	0	0
PGD103099 cds chromosome:207923-209533(-) name=atsA;locus_tag=PA0183;replicon_accession=NC_002516.2;product=arylsulfatase	1611	0	0	0	0	0	0
PGD103101 cds chromosome:209621-210460(-) locus_tag=PA0184;replicon_accession=NC_002516.2;product=probable ATP-binding component of ABC transporter	840	0	0	0	0	0	0
PGD103103 cds chromosome:210457-212073(-) locus_tag=PA0185;replicon_accession=NC_002516.2;product=probable permease of ABC transporter	1617	0	0	0	0	0	0
PGD103105 cds chromosome:212340-213401(+) locus_tag=PA0186;replicon_accession=NC_002516.2;product=probable binding protein component of ABC transporter	1062	0	0	0	0	0	0
PGD103107 cds chromosome:213819-214634(+) locus_tag=PA0187;replicon_accession=NC_002516.2;product=hypothetical protein	816	0	0	0	0	0	0
PGD103109 cds chromosome:214631-215512(+) locus_tag=PA0188;replicon_accession=NC_002516.2;product=hypothetical protein	882	0	0	0	0	0	0
PGD103111 cds chromosome:215550-216908(-) locus_tag=PA0189;replicon_accession=NC_002516.2;product=probable porin	1359	0	0	0	0	0	0
PGD103113 cds chromosome:217156-217881(+) locus_tag=PA0190;replicon_accession=NC_002516.2;product=probable acid phosphatase	726	0	0	0	0	0	0
PGD103115 cds chromosome:217905-218822(-) locus_tag=PA0191;replicon_accession=NC_002516.2;product=probable transcriptional regulator	918	0	0	0	0	0	0
PGD103117 cds chromosome:219172-221544(+) locus_tag=PA0192;replicon_accession=NC_002516.2;product=probable TonB-dependent receptor	2373	0	0	0	0	0	0
PGD103119 cds chromosome:221585-222487(+) locus_tag=PA0193;replicon_accession=NC_002516.2;product=hypothetical protein	903	0	0	0	0	0	0
PGD103121 cds chromosome:222555-223454(+) locus_tag=PA0194;replicon_accession=NC_002516.2;product=hypothetical protein	900	0	0	0	0	0	0
PGD103123 cds chromosome:224101-225217(+) name=pntAA;locus_tag=PA0195;replicon_accession=NC_002516.2;product=putative NAD(P) transhydrogenase, subunit alpha part 1	1117	0	0	0	0	0	0
PGD103125 cds chromosome:225295-225603(+) name=pntAB;locus_tag=PA0195.1;replicon_accession=NC_002516.2;product=putative NAD(P) transhydrogenase, subunit alpha part 2	309	0	0	0	0	0	0
PGD103127 cds chromosome:225603-227039(+) name=pntB;locus_tag=PA0196;replicon_accession=NC_002516.2;product=pyridine nucleotide transhydrogenase, beta subunit	1437	0	0	0	0	0	0
PGD103129 cds chromosome:227382-228194(+) name=tonB2;locus_tag=PA0197;replicon_accession=NC_002516.2;product=TonB2	813	0	0	0	0	0	0
PGD103131 cds chromosome:228223-228942(+) name=exbB1;locus_tag=PA0198;replicon_accession=NC_002516.2;product=transport protein ExbB	720	0	0	0	0	0	0
PGD103133 cds chromosome:228944-229345(+) name=exbD1;locus_tag=PA0199;replicon_accession=NC_002516.2;product=transport protein ExbD	402	0	0	0	0	0	0
PGD103135 cds chromosome:229526-229738(-) locus_tag=PA0200;replicon_accession=NC_002516.2;product=hypothetical protein	213	0	0	0	0	0	0
PGD103137 cds chromosome:229954-230535(+) locus_tag=PA0201;replicon_accession=NC_002516.2;product=hypothetical protein	582	0	0	0	0	0	0
PGD103139 cds chromosome:230543-232000(-) locus_tag=PA0202;replicon_accession=NC_002516.2;product=probable amidase	1458	0	0	0	0	0	0
PGD103141 cds chromosome:232066-233100(-) locus_tag=PA0203;replicon_accession=NC_002516.2;product=probable binding protein component of ABC transporter	1035	0	0	0	0	0	0
PGD103143 cds chromosome:233123-233932(-) locus_tag=PA0204;replicon_accession=NC_002516.2;product=probable permease of ABC transporter	810	0	0	0	0	0	0
PGD103145 cds chromosome:233929-234849(-) locus_tag=PA0205;replicon_accession=NC_002516.2;product=probable permease of ABC transporter	921	0	0	0	0	0	0
PGD103147 cds chromosome:234875-235987(-) locus_tag=PA0206;replicon_accession=NC_002516.2;product=probable ATP-binding component of ABC transporter	1113	0	0	0	0	0	0
PGD103149 cds chromosome:236218-237111(+) locus_tag=PA0207;replicon_accession=NC_002516.2;product=probable transcriptional regulator	894	0	0	0	0	0	0
PGD103151 cds chromosome:237232-238896(+) name=mdcA;locus_tag=PA0208;replicon_accession=NC_002516.2;product=malonate decarboxylase alpha subunit	1665	0	0	0	0	0	0
PGD103153 cds chromosome:238896-239777(+) locus_tag=PA0209;replicon_accession=NC_002516.2;product=conserved hypothetical protein	882	0	0	0	0	0	0
PGD103155 cds chromosome:239779-240078(+) name=mdcC;locus_tag=PA0210;replicon_accession=NC_002516.2;product=malonate decarboxylase delta subunit	300	0	0	0	0	0	0
PGD103157 cds chromosome:240071-240934(+) name=mdcD;locus_tag=PA0211;replicon_accession=NC_002516.2;product=malonate decarboxylase beta subunit	864	0	0	0	0	0	0
PGD103159 cds chromosome:240931-241737(+) name=mdcE;locus_tag=PA0212;replicon_accession=NC_002516.2;product=malonate decarboxylase gamma subunit	807	0	0	0	0	0	0
PGD103161 cds chromosome:241753-242445(+) locus_tag=PA0213;replicon_accession=NC_002516.2;product=hypothetical protein	693	0	0	0	0	0	0
PGD103163 cds chromosome:242442-243374(+) locus_tag=PA0214;replicon_accession=NC_002516.2;product=probable acyl transferase	933	0	0	0	0	0	0
PGD103165 cds chromosome:243431-243835(+) locus_tag=PA0215;replicon_accession=NC_002516.2;product=malonate transporter MadL	405	0	0	0	0	0	0
PGD103167 cds chromosome:243841-244605(+) locus_tag=PA0216;replicon_accession=NC_002516.2;product=malonate transporter MadM	765	0	0	0	0	0	0
PGD103169 cds chromosome:244690-245619(-) locus_tag=PA0217;replicon_accession=NC_002516.2;product=probable transcriptional regulator	930	0	0	0	0	0	0
PGD103171 cds chromosome:245948-246868(-) locus_tag=PA0218;replicon_accession=NC_002516.2;product=probable transcriptional regulator	921	0	0	0	0	0	0
PGD103173 cds chromosome:247219-248709(+) locus_tag=PA0219;replicon_accession=NC_002516.2;product=probable aldehyde dehydrogenase	1491	0	0	0	0	0	0
PGD103175 cds chromosome:248767-250200(+) locus_tag=PA0220;replicon_accession=NC_002516.2;product=amino acid APC family transporter	1434	0	0	0	0	0	0
PGD103177 cds chromosome:250231-251613(+) locus_tag=PA0221;replicon_accession=NC_002516.2;product=probable aminotransferase	1383	0	0	0	0	0	0
PGD103179 cds chromosome:251777-252835(+) locus_tag=PA0222;replicon_accession=NC_002516.2;product=hypothetical protein	1059	0	0	0	0	0	0
PGD103181 cds chromosome:252913-253794(-) locus_tag=PA0223;replicon_accession=NC_002516.2;product=probable dihydrodipicolinate synthetase	882	0	0	0	0	0	0
PGD103183 cds chromosome:253854-254636(-) locus_tag=PA0224;replicon_accession=NC_002516.2;product=probable aldolase	783	0	0	0	0	0	0
PGD103185 cds chromosome:254791-255330(+) locus_tag=PA0225;replicon_accession=NC_002516.2;product=probable transcriptional regulator	540	1003	1.8574	7	115.947	7	115.947
PGD103187 cds chromosome:255481-256332(+) locus_tag=PA0226;replicon_accession=NC_002516.2;product=probable CoA transferase, subunit A	852	2461	2.8885	17	178.469	17	178.469
PGD103189 cds chromosome:256329-257111(+) locus_tag=PA0227;replicon_accession=NC_002516.2;product=probable CoA transferase, subunit B	783	684	0.8736	5	57.1166	5	57.1166
PGD103191 cds chromosome:257108-258313(+) name=pcaF;locus_tag=PA0228;replicon_accession=NC_002516.2;product=beta-ketoadipyl CoA thiolase PcaF	1206	640	0.5307	5	37.0832	5	37.0832
PGD103193 cds chromosome:258463-259761(+) name=pcaT;locus_tag=PA0229;replicon_accession=NC_002516.2;product=dicarboxylic acid transporter PcaT	1299	2021	1.5558	15	103.285	15	103.285
PGD103195 cds chromosome:259784-261163(+) name=pcaB;locus_tag=PA0230;replicon_accession=NC_002516.2;product=3-carboxy-cis,cis-muconate cycloisomerase	1380	302	0.2188	2	12.963	2	12.963
PGD103197 cds chromosome:261179-261970(+) name=pcaD;locus_tag=PA0231;replicon_accession=NC_002516.2;product=beta-ketoadipate enol-lactone hydrolase	792	127	0.1604	1	11.2935	1	11.2935
PGD103199 cds chromosome:261981-262382(+) name=pcaC;locus_tag=PA0232;replicon_accession=NC_002516.2;product=gamma-carboxymuconolactone decarboxylase	402	292	0.7264	2	44.4998	2	44.4998
PGD103201 cds chromosome:262557-263498(+) locus_tag=PA0233;replicon_accession=NC_002516.2;product=probable transcriptional regulator	942	115	0.1221	1	9.4952	1	9.4952
PGD103203 cds chromosome:263689-264522(+) locus_tag=PA0234;replicon_accession=NC_002516.2;product=hypothetical protein	834	567	0.6799	4	42.8991	4	42.8991
PGD103205 cds chromosome:264964-266310(-) name=pcaK;locus_tag=PA0235;replicon_accession=NC_002516.2;product=4-hydroxybenzoate transporter PcaK	1347	450	0.3341	3	19.9209	3	19.9209
PGD103207 cds chromosome:266616-267395(+) locus_tag=PA0236;replicon_accession=NC_002516.2;product=probable transcriptional regulator	780	0	0	0	0	0	0
PGD103209 cds chromosome:267638-268681(+) locus_tag=PA0237;replicon_accession=NC_002516.2;product=probable oxidoreductase	1044	0	0	0	0	0	0
PGD103211 cds chromosome:268704-269519(+) locus_tag=PA0238;replicon_accession=NC_002516.2;product=hypothetical protein	816	0	0	0	0	0	0
PGD103213 cds chromosome:269669-270547(+) locus_tag=PA0239;replicon_accession=NC_002516.2;product=hypothetical protein	879	426	0.4846	3	30.5272	3	30.5272
PGD103215 cds chromosome:270573-271838(-) locus_tag=PA0240;replicon_accession=NC_002516.2;product=probable porin	1266	415	0.3278	3	21.1954	3	21.1954
PGD103217 cds chromosome:271904-273229(-) locus_tag=PA0241;replicon_accession=NC_002516.2;product=probable major facilitator superfamily (MFS) transporter	1326	151	0.1139	1	6.7454	1	6.7454
PGD103219 cds chromosome:273775-275679(+) locus_tag=PA0242;replicon_accession=NC_002516.2;product=hypothetical protein	1905	2887	1.5155	21	98.6004	21	98.6004
PGD103221 cds chromosome:275772-276440(+) locus_tag=PA0243;replicon_accession=NC_002516.2;product=probable transcriptional regulator	669	1986	2.9686	14	187.179	14	187.179
PGD103223 cds chromosome:276480-277334(-) locus_tag=PA0244;replicon_accession=NC_002516.2;product=hypothetical protein	855	89	0.1041	1	10.4614	1	10.4614
PGD103225 cds chromosome:277331-277777(-) name=aroQ2;locus_tag=PA0245;replicon_accession=NC_002516.2;product=3-dehydroquinate dehydratase	447	1046	2.34	7	140.07	7	140.07
PGD103227 cds chromosome:277894-279399(-) locus_tag=PA0246;replicon_accession=NC_002516.2;product=probable major facilitator superfamily (MFS) transporter	1506	139	0.0923	1	5.9392	1	5.9392
PGD103229 cds chromosome:279574-280758(-) name=pobA;locus_tag=PA0247;replicon_accession=NC_002516.2;product=p-hydroxybenzoate hydroxylase	1185	0	0	0	0	0	0
PGD103231 cds chromosome:280936-281802(+) locus_tag=PA0248;replicon_accession=NC_002516.2;product=probable transcriptional regulator	867	150	0.173	1	10.3166	1	10.3166
PGD103233 cds chromosome:281799-282245(-) locus_tag=PA0249;replicon_accession=NC_002516.2;product=probable acetyltransferase	447	301	0.6734	2	40.02	2	40.02
PGD103235 cds chromosome:282323-282757(-) locus_tag=PA0250;replicon_accession=NC_002516.2;product=conserved hypothetical protein	435	1167	2.6828	8	164.496	8	164.496
PGD103237 cds chromosome:282912-283553(-) locus_tag=PA0251;replicon_accession=NC_002516.2;product=hypothetical protein	642	0	0	0	0	0	0
PGD103239 cds chromosome:283818-284105(-) locus_tag=PA0252;replicon_accession=NC_002516.2;product=hypothetical protein	288	0	0	0	0	0	0
PGD103241 cds chromosome:284197-284673(-) name=hudR;locus_tag=PA0253;replicon_accession=NC_002516.2;product=HudR	477	1199	2.5136	8	150.012	8	150.012
PGD103243 cds chromosome:284714-286204(-) name=hudA;locus_tag=PA0254;replicon_accession=NC_002516.2;product=HudA	1491	151	0.1013	1	5.999	1	5.999
PGD103245 cds chromosome:286338-287024(-) locus_tag=PA0255;replicon_accession=NC_002516.2;product=conserved hypothetical protein	687	0	0	0	0	0	0
PGD103247 cds chromosome:287188-288120(-) locus_tag=PA0256;replicon_accession=NC_002516.2;product=hypothetical protein	933	2673	2.865	18	172.562	18	172.562
PGD103249 cds chromosome:288384-289175(-) locus_tag=PA0257;replicon_accession=NC_002516.2;product=hypothetical protein	792	3452	4.3586	24	271.044	24	271.044
PGD103251 cds chromosome:289205-289390(-) locus_tag=PA0258;replicon_accession=NC_002516.2;product=hypothetical protein	186	544	2.9247	4	192.354	4	192.354
PGD103253 cds chromosome:289562-291154(-) name=tla3;locus_tag=PA0259;replicon_accession=NC_002516.2;product=Type 6 lipase adaptor, Tla3	1593	1151	0.7225	8	44.9188	8	44.9188
PGD103255 cds chromosome:291154-293304(-) name=tle3;locus_tag=PA0260;replicon_accession=NC_002516.2;product=Type 6 lipase effector, Tle3	2151	905	0.4207	6	24.9497	6	24.9497
PGD103257 cds chromosome:293301-293798(-) name=tli3;locus_tag=PA0261;replicon_accession=NC_002516.2;product=Type 6 lipase immunity, Tli3	498	151	0.3032	1	17.9608	1	17.9608
PGD103259 cds chromosome:293802-296861(-) name=vgrG2b;locus_tag=PA0262;replicon_accession=NC_002516.2;product=VgrG2b	3060	2088	0.6824	14	40.9224	14	40.9224
PGD103261 cds chromosome:297043-297561(-) name=hcpC;locus_tag=PA0263;replicon_accession=NC_002516.2;product=secreted protein Hcp	519	136	0.262	1	17.234	1	17.234
PGD103263 trna chromosome:298816-298892(-) locus_tag=PA0263.1;replicon_accession=NC_002516.2;product=tRNA-Arg	77	0	0	0	0	0	0
PGD103265 cds chromosome:299081-299497(-) locus_tag=PA0264;replicon_accession=NC_002516.2;product=hypothetical protein	417	227	0.5444	2	42.8991	2	42.8991
PGD103267 cds chromosome:299522-300973(+) name=davD;locus_tag=PA0265;replicon_accession=NC_002516.2;product=glutaric semialdehyde dehydrogenase	1452	2401	1.6536	17	104.722	17	104.722
PGD103269 cds chromosome:301218-302498(+) name=davT;locus_tag=PA0266;replicon_accession=NC_002516.2;product=delta-aminovalerate aminotransferase	1281	1806	1.4098	12	83.7889	12	83.7889
PGD103271 cds chromosome:302824-304023(+) locus_tag=PA0267;replicon_accession=NC_002516.2;product=hypothetical protein	1200	0	0	0	0	0	0
PGD103273 cds chromosome:304177-305598(-) locus_tag=PA0268;replicon_accession=NC_002516.2;product=probable transcriptional regulator	1422	0	0	0	0	0	0
PGD103275 cds chromosome:305725-306162(+) locus_tag=PA0269;replicon_accession=NC_002516.2;product=conserved hypothetical protein	438	151	0.3447	1	20.4212	1	20.4212
PGD103277 cds chromosome:306174-306581(+) locus_tag=PA0270;replicon_accession=NC_002516.2;product=hypothetical protein	408	301	0.7377	2	43.8454	2	43.8454
PGD103279 cds chromosome:306615-306899(+) locus_tag=PA0271;replicon_accession=NC_002516.2;product=hypothetical protein	285	127	0.4456	1	31.3841	1	31.3841
PGD103281 cds chromosome:306896-307828(-) locus_tag=PA0272;replicon_accession=NC_002516.2;product=probable transcriptional regulator	933	599	0.642	4	38.3471	4	38.3471
PGD103283 cds chromosome:307878-309092(-) locus_tag=PA0273;replicon_accession=NC_002516.2;product=probable major facilitator superfamily (MFS) transporter	1215	0	0	0	0	0	0
PGD103285 cds chromosome:309255-310025(-) locus_tag=PA0274;replicon_accession=NC_002516.2;product=hypothetical protein	771	0	0	0	0	0	0
PGD103287 cds chromosome:310134-310820(-) locus_tag=PA0275;replicon_accession=NC_002516.2;product=probable transcriptional regulator	687	0	0	0	0	0	0
PGD103289 cds chromosome:310896-311411(+) locus_tag=PA0276;replicon_accession=NC_002516.2;product=hypothetical protein	516	301	0.5833	2	34.6685	2	34.6685
PGD103291 cds chromosome:311451-312209(-) locus_tag=PA0277;replicon_accession=NC_002516.2;product=conserved hypothetical protein	759	302	0.3979	2	23.5691	2	23.5691
PGD103293 cds chromosome:312381-313133(-) locus_tag=PA0278;replicon_accession=NC_002516.2;product=hypothetical protein	753	0	0	0	0	0	0
PGD103295 cds chromosome:313227-313925(+) locus_tag=PA0279;replicon_accession=NC_002516.2;product=probable transcriptional regulator	699	0	0	0	0	0	0
PGD103297 cds chromosome:313938-314927(-) name=cysA;locus_tag=PA0280;replicon_accession=NC_002516.2;product=sulfate transport protein CysA	990	843	0.8515	6	54.2089	6	54.2089
PGD103299 cds chromosome:314931-315800(-) name=cysW;locus_tag=PA0281;replicon_accession=NC_002516.2;product=sulfate transport protein CysW	870	300	0.3448	2	20.562	2	20.562
PGD103301 cds chromosome:315811-316629(-) name=cysT;locus_tag=PA0282;replicon_accession=NC_002516.2;product=sulfate transport protein CysT	819	144	0.1758	1	10.9212	1	10.9212
PGD103303 cds chromosome:316791-317789(-) name=sbp;locus_tag=PA0283;replicon_accession=NC_002516.2;product=sulfate-binding protein precursor	999	1783	1.7848	13	116.394	13	116.394
PGD103305 cds chromosome:317966-318148(-) locus_tag=PA0284;replicon_accession=NC_002516.2;product=hypothetical protein	183	1792	9.7923	12	586.522	12	586.522
PGD103307 cds chromosome:318312-320594(-) locus_tag=PA0285;replicon_accession=NC_002516.2;product=conserved hypothetical protein	2283	281	0.1231	2	7.8357	2	7.8357
PGD103309 cds chromosome:320766-321944(+) name=desA;locus_tag=PA0286;replicon_accession=NC_002516.2;product=delta-9 fatty acid desaturase, DesA	1179	4997	4.2383	36	273.113	36	273.113
PGD103311 cds chromosome:322175-323560(+) name=gpuP;locus_tag=PA0287;replicon_accession=NC_002516.2;product=3-guanidinopropionate transport protein	1386	0	0	0	0	0	0
PGD103313 cds chromosome:323616-324572(+) name=gpuA;locus_tag=PA0288;replicon_accession=NC_002516.2;product=3-guanidinopropionase	957	112	0.117	1	9.3464	1	9.3464
PGD103315 cds chromosome:324625-325587(+) name=gpuR;locus_tag=PA0289;replicon_accession=NC_002516.2;product=transcriptional activator GpuR	963	151	0.1568	1	9.2881	1	9.2881
PGD103317 cds chromosome:325700-326671(+) locus_tag=PA0290;replicon_accession=NC_002516.2;product=hypothetical protein	972	2329	2.3961	16	147.234	16	147.234
PGD103319 cds chromosome:327284-328666(+) name=oprE;locus_tag=PA0291;replicon_accession=NC_002516.2;product=Anaerobically-induced outer membrane porin OprE precursor	1383	3956	2.8604	27	174.621	27	174.621
PGD103321 cds chromosome:328801-329907(-) name=aguA;locus_tag=PA0292;replicon_accession=NC_002516.2;product=agmatine deiminase	1107	291	0.2629	2	16.1598	2	16.1598
PGD103323 cds chromosome:329993-330871(-) name=aguB;locus_tag=PA0293;replicon_accession=NC_002516.2;product=N-carbamoylputrescine amidohydrolase	879	141	0.1604	1	10.1757	1	10.1757
PGD103325 cds chromosome:331034-331699(-) name=aguR;locus_tag=PA0294;replicon_accession=NC_002516.2;product=transcriptional regulator AguR	666	0	0	0	0	0	0
PGD103327 cds chromosome:331762-332823(-) locus_tag=PA0295;replicon_accession=NC_002516.2;product=probable periplasmic polyamine binding protein	1062	601	0.5659	4	33.6891	4	33.6891
PGD103329 cds chromosome:333079-334455(-) name=spuI;locus_tag=PA0296;replicon_accession=NC_002516.2;product=Glutamylpolyamine synthetase	1377	5520	4.0087	39	253.329	39	253.329
PGD15122503 ncrna chromosome:334549-334728(-) name=P1;locus_tag=PA0296.1;replicon_accession=NC_002516.2;product=P1	180	559	3.1056	4	198.766	4	198.766
PGD103331 cds chromosome:334734-335486(+) name=spuA;locus_tag=PA0297;replicon_accession=NC_002516.2;product=probable glutamine amidotransferase	753	6504	8.6375	44	522.651	44	522.651
PGD103333 cds chromosome:335527-336885(+) name=spuB;locus_tag=PA0298;replicon_accession=NC_002516.2;product=Glutamylpolyamine synthetase	1359	10320	7.5938	71	467.297	71	467.297
PGD103335 cds chromosome:336951-338321(+) name=spuC;locus_tag=PA0299;replicon_accession=NC_002516.2;product=Polyamine:pyruvate transaminase	1371	11145	8.1291	77	502.351	77	502.351
PGD103337 cds chromosome:338437-339540(+) name=spuD;locus_tag=PA0300;replicon_accession=NC_002516.2;product=polyamine transport protein	1104	8711	7.8904	60	486.112	60	486.112
PGD103339 cds chromosome:339959-341056(+) name=spuE;locus_tag=PA0301;replicon_accession=NC_002516.2;product=polyamine transport protein	1098	2972	2.7067	20	162.923	20	162.923
PGD103341 cds chromosome:341111-342265(+) name=spuF;locus_tag=PA0302;replicon_accession=NC_002516.2;product=polyamine transport protein PotG	1155	893	0.7732	6	46.4647	6	46.4647
PGD103343 cds chromosome:342292-343173(+) name=spuG;locus_tag=PA0303;replicon_accession=NC_002516.2;product=polyamine transport protein PotH	882	903	1.0238	6	60.8467	6	60.8467
PGD103345 cds chromosome:343256-344125(+) name=spuH;locus_tag=PA0304;replicon_accession=NC_002516.2;product=polyamine transport protein PotI	870	1060	1.2184	8	82.2479	8	82.2479
PGD103347 cds chromosome:344303-346690(-) name=hacB;locus_tag=PA0305;replicon_accession=NC_002516.2;product=acylhomoserine lactone acylase B	2388	302	0.1265	2	7.4912	2	7.4912
PGD103349 cds chromosome:346801-347853(+) locus_tag=PA0306;replicon_accession=NC_002516.2;product=probable transcriptional regulator	1053	0	0	0	0	0	0
PGD21174452 cds chromosome:347835-348473(-) locus_tag=PA0306.1;replicon_accession=NC_002516.2;product=Uncharacterized protein	639	1930	3.0203	13	181.969	13	181.969
PGD103351 cds chromosome:348440-349051(-) locus_tag=PA0307;replicon_accession=NC_002516.2;product=hypothetical protein	612	123	0.201	1	14.6151	1	14.6151
PGD103353 cds chromosome:349050-350069(+) locus_tag=PA0308;replicon_accession=NC_002516.2;product=hypothetical protein	1020	147	0.1441	1	8.7691	1	8.7691
PGD103355 cds chromosome:350089-350841(-) locus_tag=PA0309;replicon_accession=NC_002516.2;product=hypothetical protein	753	205	0.2722	2	23.7569	2	23.7569
PGD103357 cds chromosome:350890-351588(+) locus_tag=PA0310;replicon_accession=NC_002516.2;product=hypothetical protein	699	733	1.0486	6	76.7765	6	76.7765
PGD103359 cds chromosome:351610-352164(-) locus_tag=PA0311;replicon_accession=NC_002516.2;product=hypothetical protein	555	0	0	0	0	0	0
PGD103361 cds chromosome:352430-352924(+) locus_tag=PA0312;replicon_accession=NC_002516.2;product=conserved hypothetical protein	495	0	0	0	0	0	0
PGD103363 cds chromosome:352927-353619(-) locus_tag=PA0313;replicon_accession=NC_002516.2;product=L-cysteine transporter of ABC system YecS	693	744	1.0736	5	64.5344	5	64.5344
PGD103365 cds chromosome:353691-354461(-) locus_tag=PA0314;replicon_accession=NC_002516.2;product=L-cysteine transporter of ABC system FliY	771	302	0.3917	2	23.2022	2	23.2022
PGD103367 cds chromosome:354754-355191(+) locus_tag=PA0315;replicon_accession=NC_002516.2;product=hypothetical protein	438	4893	11.1712	33	673.898	33	673.898
PGD103369 cds chromosome:355248-356477(-) name=serA;locus_tag=PA0316;replicon_accession=NC_002516.2;product=PHGDH	1230	15699	12.7634	110	799.911	110	799.911
PGD103371 cds chromosome:356681-358075(+) locus_tag=PA0317;replicon_accession=NC_002516.2;product=D-2-hydroxyglutarate dehydrogenase	1395	5492	3.9369	38	243.649	38	243.649
PGD103373 cds chromosome:358167-358832(+) locus_tag=PA0318;replicon_accession=NC_002516.2;product=conserved hypothetical protein	666	842	1.2643	6	80.5808	6	80.5808
PGD103375 cds chromosome:358931-359920(+) locus_tag=PA0319;replicon_accession=NC_002516.2;product=hypothetical protein	990	2507	2.5323	17	153.592	17	153.592
PGD103377 cds chromosome:359982-360332(+) name=carO;locus_tag=PA0320;replicon_accession=NC_002516.2;product=calcium-regulated OB-fold protein CarO	351	4560	12.9915	31	789.967	31	789.967
PGD103379 cds chromosome:360413-361447(-) locus_tag=PA0321;replicon_accession=NC_002516.2;product=acetylpolyamine amidohydrolase	1035	151	0.1459	1	8.642	1	8.642
PGD103381 cds chromosome:361463-362857(-) locus_tag=PA0322;replicon_accession=NC_002516.2;product=probable transporter	1395	530	0.3799	4	25.6472	4	25.6472
PGD103383 cds chromosome:363278-364321(-) locus_tag=PA0323;replicon_accession=NC_002516.2;product=probable binding protein component of ABC transporter	1044	743	0.7117	5	42.8375	5	42.8375
PGD103385 cds chromosome:364369-365157(-) locus_tag=PA0324;replicon_accession=NC_002516.2;product=probable permease of ABC transporter	789	301	0.3815	2	22.6729	2	22.6729
PGD103387 cds chromosome:365154-366083(-) locus_tag=PA0325;replicon_accession=NC_002516.2;product=probable permease of ABC transporter	930	425	0.457	3	28.8531	3	28.8531
PGD103389 cds chromosome:366080-367129(-) locus_tag=PA0326;replicon_accession=NC_002516.2;product=probable ATP-binding component of ABC transporter	1050	0	0	0	0	0	0
PGD103391 cds chromosome:367457-368422(+) name=carP;locus_tag=PA0327;replicon_accession=NC_002516.2;product=calcium-regulated beta-propeller protein CarP	966	859	0.8892	6	55.5557	6	55.5557
PGD103393 cds chromosome:368462-370405(-) name=aaaA;locus_tag=PA0328;replicon_accession=NC_002516.2;product=arginine-specific autotransporter of Pseudomonas aeruginosa, AaaA	1944	232	0.1193	2	9.2021	2	9.2021
PGD103395 cds chromosome:370706-371038(-) locus_tag=PA0329;replicon_accession=NC_002516.2;product=conserved hypothetical protein	333	7454	22.3844	51	1369.87	51	1369.87
PGD103397 cds chromosome:371162-371833(-) name=rpiA;locus_tag=PA0330;replicon_accession=NC_002516.2;product=ribose 5-phosphate isomerase	672	876	1.3036	6	79.8613	6	79.8613
PGD103399 cds chromosome:372091-373605(+) name=ilvA1;locus_tag=PA0331;replicon_accession=NC_002516.2;product=threonine dehydratase, biosynthetic	1515	286	0.1888	2	11.8079	2	11.8079
PGD103401 cds chromosome:373725-374192(+) locus_tag=PA0332;replicon_accession=NC_002516.2;product=hypothetical protein	468	150	0.3205	1	19.1121	1	19.1121
PGD103403 cds chromosome:374243-375514(+) locus_tag=PA0333;replicon_accession=NC_002516.2;product=hypothetical protein	1272	0	0	0	0	0	0
PGD103405 cds chromosome:375951-377189(-) locus_tag=PA0334;replicon_accession=NC_002516.2;product=probable major facilitator superfamily (MFS) transporter	1239	0	0	0	0	0	0
PGD103407 cds chromosome:377239-377892(-) locus_tag=PA0335;replicon_accession=NC_002516.2;product=hypothetical protein	654	302	0.4618	2	27.3531	2	27.3531
PGD103409 cds chromosome:378096-378575(+) name=rppH;locus_tag=PA0336;replicon_accession=NC_002516.2;product=RNA pyrophosphohydrolase, RppH	480	4602	9.5875	32	596.298	32	596.298
PGD103411 cds chromosome:378598-380877(+) name=ptsP;locus_tag=PA0337;replicon_accession=NC_002516.2;product=phosphoenolpyruvate-protein phosphotransferase PtsP	2280	5856	2.5684	41	160.843	41	160.843
PGD103413 cds chromosome:380903-382033(+) locus_tag=PA0338;replicon_accession=NC_002516.2;product=hypothetical protein	1131	2523	2.2308	17	134.444	17	134.444
PGD103415 cds chromosome:382037-382792(-) locus_tag=PA0339;replicon_accession=NC_002516.2;product=hypothetical protein	756	0	0	0	0	0	0
PGD103417 cds chromosome:382914-383717(+) locus_tag=PA0340;replicon_accession=NC_002516.2;product=conserved hypothetical protein	804	390	0.4851	3	33.3749	3	33.3749
PGD103419 cds chromosome:383727-384527(+) name=lgt;locus_tag=PA0341;replicon_accession=NC_002516.2;product=prolipoprotein diacylglyceryl transferase	801	1038	1.2959	7	78.1664	7	78.1664
PGD103421 cds chromosome:384733-385527(+) name=thyA;locus_tag=PA0342;replicon_accession=NC_002516.2;product=thymidylate synthase	795	961	1.2088	7	78.7563	7	78.7563
PGD103423 cds chromosome:385554-386351(-) locus_tag=PA0343;replicon_accession=NC_002516.2;product=hypothetical protein	798	445	0.5576	3	33.6258	3	33.6258
PGD103425 cds chromosome:386386-387765(-) locus_tag=PA0344;replicon_accession=NC_002516.2;product=hypothetical protein	1380	112	0.0812	1	6.4815	1	6.4815
PGD103427 cds chromosome:387758-389143(-) locus_tag=PA0345;replicon_accession=NC_002516.2;product=hypothetical protein	1386	0	0	0	0	0	0
PGD103429 cds chromosome:389334-389696(+) locus_tag=PA0346;replicon_accession=NC_002516.2;product=hypothetical protein	363	226	0.6226	2	49.2808	2	49.2808
PGD103431 cds chromosome:389733-390884(-) name=glpQ;locus_tag=PA0347;replicon_accession=NC_002516.2;product=glycerophosphoryl diester phosphodiesterase, periplasmic	1152	273	0.237	2	15.5286	2	15.5286
PGD103433 cds chromosome:391094-392188(+) locus_tag=PA0348;replicon_accession=NC_002516.2;product=hypothetical protein	1095	290	0.2648	2	16.3369	2	16.3369
PGD103435 cds chromosome:392185-393225(+) locus_tag=PA0349;replicon_accession=NC_002516.2;product=hypothetical protein	1041	0	0	0	0	0	0
PGD103437 cds chromosome:393308-393814(+) name=folA;locus_tag=PA0350;replicon_accession=NC_002516.2;product=dihydrofolate reductase	507	0	0	0	0	0	0
PGD103439 cds chromosome:393830-394303(-) locus_tag=PA0351;replicon_accession=NC_002516.2;product=conserved hypothetical protein	474	112	0.2363	1	18.8702	1	18.8702
PGD103441 cds chromosome:394442-395827(-) locus_tag=PA0352;replicon_accession=NC_002516.2;product=probable transporter	1386	704	0.5079	5	32.2672	5	32.2672
PGD103443 cds chromosome:396057-397895(-) name=ilvD;locus_tag=PA0353;replicon_accession=NC_002516.2;product=dihydroxy-acid dehydratase	1839	1847	1.0044	13	63.2289	13	63.2289
PGD103445 cds chromosome:398224-399420(-) locus_tag=PA0354;replicon_accession=NC_002516.2;product=conserved hypothetical protein	1197	122	0.1019	1	7.4724	1	7.4724
PGD103447 cds chromosome:399493-400032(-) name=pfpI;locus_tag=PA0355;replicon_accession=NC_002516.2;product=protease PfpI	540	1015	1.8796	7	115.947	7	115.947
PGD103449 cds chromosome:400248-401072(+) locus_tag=PA0356;replicon_accession=NC_002516.2;product=hypothetical protein	825	1136	1.377	8	86.7342	8	86.7342
PGD103451 cds chromosome:401131-401943(+) name=mutM;locus_tag=PA0357;replicon_accession=NC_002516.2;product=formamidopyrimidine-DNA glycosylase	813	151	0.1857	1	11.0018	1	11.0018
PGD103453 cds chromosome:402020-402598(+) locus_tag=PA0358;replicon_accession=NC_002516.2;product=hypothetical protein	579	296	0.5112	2	30.8962	2	30.8962
PGD103455 cds chromosome:402681-403025(+) locus_tag=PA0359;replicon_accession=NC_002516.2;product=hypothetical protein	345	0	0	0	0	0	0
PGD103457 cds chromosome:403295-404281(+) locus_tag=PA0360;replicon_accession=NC_002516.2;product=hypothetical protein	987	1143	1.1581	8	72.4982	8	72.4982
PGD103459 cds chromosome:404386-406119(-) locus_tag=PA0361;replicon_accession=NC_002516.2;product=probable gamma-glutamyltranspeptidase precursor	1734	701	0.4043	5	25.7914	5	25.7914
PGD103461 cds chromosome:406247-406498(-) name=fdx1;locus_tag=PA0362;replicon_accession=NC_002516.2;product=ferredoxin [4Fe-4S]	252	2407	9.5516	16	567.903	16	567.903
PGD103463 cds chromosome:406619-407098(-) name=coaD;locus_tag=PA0363;replicon_accession=NC_002516.2;product=phosphopantetheine adenylyltransferase	480	3839	7.9979	26	484.492	26	484.492
PGD103465 cds chromosome:407250-408845(-) name=laoA;locus_tag=PA0364;replicon_accession=NC_002516.2;product=LaoA	1596	0	0	0	0	0	0
PGD103467 cds chromosome:408901-409449(-) name=laoB;locus_tag=PA0365;replicon_accession=NC_002516.2;product=LaoB	549	83	0.1512	1	16.2923	1	16.2923
PGD103469 cds chromosome:409504-410934(-) name=laoC;locus_tag=PA0366;replicon_accession=NC_002516.2;product=LaoC	1431	557	0.3892	4	25.002	4	25.002
PGD103471 cds chromosome:411224-411871(+) name=laoR;locus_tag=PA0367;replicon_accession=NC_002516.2;product=LaoR	648	300	0.463	2	27.6064	2	27.6064
PGD103473 cds chromosome:412329-413327(-) locus_tag=PA0368;replicon_accession=NC_002516.2;product=conserved hypothetical protein	999	0	0	0	0	0	0
PGD103475 cds chromosome:413364-413840(-) locus_tag=PA0369;replicon_accession=NC_002516.2;product=Uncharacterized protein	477	265	0.5556	2	37.503	2	37.503
PGD103477 cds chromosome:413933-414529(-) locus_tag=PA0370;replicon_accession=NC_002516.2;product=conserved hypothetical protein	597	0	0	0	0	0	0
PGD103479 cds chromosome:414529-416016(-) locus_tag=PA0371;replicon_accession=NC_002516.2;product=hypothetical protein	1488	452	0.3038	3	18.0332	3	18.0332
PGD103481 cds chromosome:416009-417406(-) locus_tag=PA0372;replicon_accession=NC_002516.2;product=probable zinc protease	1398	860	0.6152	6	38.3883	6	38.3883
PGD103483 cds chromosome:417527-418894(+) name=ftsY;locus_tag=PA0373;replicon_accession=NC_002516.2;product=signal recognition particle receptor FtsY	1368	1142	0.8348	8	52.3068	8	52.3068
PGD103485 cds chromosome:418891-419562(+) name=ftsE;locus_tag=PA0374;replicon_accession=NC_002516.2;product=cell division protein FtsE	672	1208	1.7976	9	119.792	9	119.792
PGD103487 cds chromosome:419562-420569(+) name=ftsX;locus_tag=PA0375;replicon_accession=NC_002516.2;product=cell division protein FtsX	1008	4280	4.246	31	275.078	31	275.078
PGD103489 cds chromosome:420683-421537(+) name=rpoH;locus_tag=PA0376;replicon_accession=NC_002516.2;product=sigma factor RpoH	855	31418	36.7462	214	2238.73	214	2238.73
PGD103491 cds chromosome:421602-422207(+) locus_tag=PA0377;replicon_accession=NC_002516.2;product=hypothetical protein	606	0	0	0	0	0	0
PGD103493 cds chromosome:422212-422943(-) locus_tag=PA0378;replicon_accession=NC_002516.2;product=probable transglycosylase	732	0	0	0	0	0	0
PGD103495 cds chromosome:422980-423357(+) locus_tag=PA0379;replicon_accession=NC_002516.2;product=conserved hypothetical protein	378	0	0	0	0	0	0
PGD103497 cds chromosome:423460-423660(+) locus_tag=PA0380;replicon_accession=NC_002516.2;product=conserved hypothetical protein	201	0	0	0	0	0	0
PGD103499 cds chromosome:423719-424516(+) name=thiG;locus_tag=PA0381;replicon_accession=NC_002516.2;product=thiamine biosynthesis protein, thiazole moiety	798	851	1.0664	6	67.2516	6	67.2516
PGD103501 cds chromosome:424670-425341(+) name=micA;locus_tag=PA0382;replicon_accession=NC_002516.2;product=DNA mismatch repair protein MicA	672	151	0.2247	1	13.3102	1	13.3102
PGD103503 cds chromosome:425504-426850(+) locus_tag=PA0383;replicon_accession=NC_002516.2;product=conserved hypothetical protein	1347	524	0.389	4	26.5611	4	26.5611
PGD103505 cds chromosome:426863-427120(-) locus_tag=PA0384;replicon_accession=NC_002516.2;product=hypothetical protein	258	0	0	0	0	0	0
PGD103507 cds chromosome:427182-427505(-) locus_tag=PA0385;replicon_accession=NC_002516.2;product=hypothetical protein	324	742	2.2901	5	138.032	5	138.032
PGD103509 cds chromosome:427586-428740(-) locus_tag=PA0386;replicon_accession=NC_002516.2;product=probable oxidase	1155	240	0.2078	2	15.4882	2	15.4882
PGD103511 cds chromosome:428861-429454(-) locus_tag=PA0387;replicon_accession=NC_002516.2;product=conserved hypothetical protein	594	683	1.1498	5	75.2901	5	75.2901
PGD103513 cds chromosome:429451-429870(-) locus_tag=PA0388;replicon_accession=NC_002516.2;product=hypothetical protein	420	1355	3.2262	10	212.963	10	212.963
PGD103515 cds chromosome:430002-430622(-) locus_tag=PA0389;replicon_accession=NC_002516.2;product=hypothetical protein	621	598	0.963	4	57.6133	4	57.6133
PGD103517 cds chromosome:430630-431769(-) name=metX;locus_tag=PA0390;replicon_accession=NC_002516.2;product=homoserine O-acetyltransferase	1140	1587	1.3921	11	86.3062	11	86.3062
PGD103519 cds chromosome:431858-433825(-) locus_tag=PA0391;replicon_accession=NC_002516.2;product=hypothetical protein	1968	105	0.0534	1	4.545	1	4.545
PGD103521 cds chromosome:434226-434819(-) locus_tag=PA0392;replicon_accession=NC_002516.2;product=conserved hypothetical protein	594	426	0.7172	3	45.1741	3	45.1741
PGD103523 cds chromosome:434830-435651(-) name=proC;locus_tag=PA0393;replicon_accession=NC_002516.2;product=pyrroline-5-carboxylate reductase	822	314	0.382	3	32.644	3	32.644
PGD103525 cds chromosome:435663-436355(-) locus_tag=PA0394;replicon_accession=NC_002516.2;product=conserved hypothetical protein	693	0	0	0	0	0	0
PGD103527 cds chromosome:436570-437604(+) name=pilT;locus_tag=PA0395;replicon_accession=NC_002516.2;product=twitching motility protein PilT	1035	3221	3.1121	22	190.124	22	190.124
PGD103529 cds chromosome:437782-438930(+) name=pilU;locus_tag=PA0396;replicon_accession=NC_002516.2;product=twitching motility protein PilU	1149	875	0.7615	6	46.7074	6	46.7074
PGD103531 cds chromosome:438938-439837(-) locus_tag=PA0397;replicon_accession=NC_002516.2;product=probable cation efflux system protein	900	320	0.3556	3	29.8149	3	29.8149
PGD103533 cds chromosome:439991-440395(+) locus_tag=PA0398;replicon_accession=NC_002516.2;product=hypothetical protein	405	2386	5.8914	16	353.361	16	353.361
PGD103535 cds chromosome:440638-442011(+) locus_tag=PA0399;replicon_accession=NC_002516.2;product=cystathionine beta-synthase	1374	749	0.5451	5	32.549	5	32.549
PGD103537 cds chromosome:442008-443192(+) locus_tag=PA0400;replicon_accession=NC_002516.2;product=probable cystathionine gamma-lyase	1185	278	0.2346	2	15.0961	2	15.0961
PGD103539 cds chromosome:443419-444690(-) locus_tag=PA0401;replicon_accession=NC_002516.2;product=noncatalytic dihydroorotase-like protein	1272	417	0.3278	3	21.0954	3	21.0954
PGD103541 cds chromosome:444687-445691(-) name=pyrB;locus_tag=PA0402;replicon_accession=NC_002516.2;product=aspartate carbamoyltransferase	1005	591	0.5881	4	35.5999	4	35.5999
PGD103543 cds chromosome:445715-446227(-) name=pyrR;locus_tag=PA0403;replicon_accession=NC_002516.2;product=transcriptional regulator PyrR	513	126	0.2456	1	17.4356	1	17.4356
PGD103545 cds chromosome:446339-446773(-) locus_tag=PA0404;replicon_accession=NC_002516.2;product=conserved hypothetical protein	435	0	0	0	0	0	0
PGD103547 cds chromosome:446773-447342(-) name=algH;locus_tag=PA0405;replicon_accession=NC_002516.2;product=AlgH	570	603	1.0579	4	62.7682	4	62.7682
PGD103549 cds chromosome:447391-448350(-) name=tonB3;locus_tag=PA0406;replicon_accession=NC_002516.2;product=TonB3	960	839	0.874	6	55.9029	6	55.9029
PGD103551 cds chromosome:448431-449384(-) name=gshB;locus_tag=PA0407;replicon_accession=NC_002516.2;product=glutathione synthetase	954	3349	3.5105	24	225.018	24	225.018
PGD103553 cds chromosome:449639-450046(+) name=pilG;locus_tag=PA0408;replicon_accession=NC_002516.2;product=twitching motility protein PilG	408	13251	32.4779	89	1951.12	89	1951.12
PGD103555 cds chromosome:450093-450458(+) name=pilH;locus_tag=PA0409;replicon_accession=NC_002516.2;product=twitching motility protein PilH	366	1661	4.5383	11	268.823	11	268.823
PGD103557 cds chromosome:450509-451045(+) name=pilI;locus_tag=PA0410;replicon_accession=NC_002516.2;product=twitching motility protein PilI	537	554	1.0317	4	66.6254	4	66.6254
PGD103559 cds chromosome:451130-453178(+) name=pilJ;locus_tag=PA0411;replicon_accession=NC_002516.2;product=twitching motility protein PilJ	2049	1632	0.7965	11	48.0181	11	48.0181
PGD103561 cds chromosome:453239-454114(+) name=pilK;locus_tag=PA0412;replicon_accession=NC_002516.2;product=methyltransferase PilK	876	827	0.9441	6	61.2635	6	61.2635
PGD103563 cds chromosome:454126-461544(+) name=chpA;locus_tag=PA0413;replicon_accession=NC_002516.2;product=component of chemotactic signal transduction system	7419	1475	0.1988	11	13.2618	11	13.2618
PGD103565 cds chromosome:461537-462568(+) name=chpB;locus_tag=PA0414;replicon_accession=NC_002516.2;product=probable methylesterase	1032	151	0.1463	1	8.6671	1	8.6671
PGD103567 cds chromosome:462565-463071(+) name=chpC;locus_tag=PA0415;replicon_accession=NC_002516.2;product=probable chemotaxis protein	507	0	0	0	0	0	0
PGD103569 cds chromosome:463079-463873(+) name=chpD;locus_tag=PA0416;replicon_accession=NC_002516.2;product=probable transcriptional regulator	795	0	0	0	0	0	0
PGD103571 cds chromosome:463949-464560(+) name=chpE;locus_tag=PA0417;replicon_accession=NC_002516.2;product=probable chemotaxis protein	612	0	0	0	0	0	0
PGD103573 cds chromosome:464568-465983(-) locus_tag=PA0418;replicon_accession=NC_002516.2;product=hypothetical protein	1416	0	0	0	0	0	0
PGD103575 cds chromosome:466018-466740(-) locus_tag=PA0419;replicon_accession=NC_002516.2;product=conserved hypothetical protein	723	0	0	0	0	0	0
PGD103577 cds chromosome:466833-468236(-) name=bioA;locus_tag=PA0420;replicon_accession=NC_002516.2;product=adenosylmethionine-8-amino-7-oxononanoate aminotransferase	1404	4116	2.9316	28	178.38	28	178.38
PGD103579 cds chromosome:468410-469900(+) locus_tag=PA0421;replicon_accession=NC_002516.2;product=hypothetical protein	1491	1675	1.1234	12	71.9876	12	71.9876
PGD103581 cds chromosome:470081-470650(+) locus_tag=PA0422;replicon_accession=NC_002516.2;product=conserved hypothetical protein	570	2210	3.8772	16	251.073	16	251.073
PGD103583 cds chromosome:470662-471237(+) name=pasP;locus_tag=PA0423;replicon_accession=NC_002516.2;product=PasP	576	13296	23.0833	90	1397.57	90	1397.57
PGD152109723 ncrna chromosome:471298-471425(+) name=AS1974;locus_tag=PA0423.1;replicon_accession=NC_002516.2;product=AS1974	128	0	0	0	0	0	0
PGD103585 cds chromosome:471306-471749(-) name=mexR;locus_tag=PA0424;replicon_accession=NC_002516.2;product=multidrug resistance operon repressor MexR	444	2062	4.6441	14	282.033	14	282.033
PGD152109725 ncrna chromosome:471320-471425(+) name=AS1974-shorter1;locus_tag=PA0423.2;replicon_accession=NC_002516.2;product=AS1974-shorter1	106	0	0	0	0	0	0
PGD103587 cds chromosome:472024-473175(+) name=mexA;locus_tag=PA0425;replicon_accession=NC_002516.2;product=Resistance-Nodulation-Cell Division (RND) multidrug efflux membrane fusion protein MexA precursor	1152	2004	1.7396	14	108.7	14	108.7
PGD103589 cds chromosome:473191-476331(+) name=mexB;locus_tag=PA0426;replicon_accession=NC_002516.2;product=Resistance-Nodulation-Cell Division (RND) multidrug efflux transporter MexB	3141	7880	2.5088	54	153.773	54	153.773
PGD103591 cds chromosome:476333-477790(+) name=oprM;locus_tag=PA0427;replicon_accession=NC_002516.2;product=Major intrinsic multiple antibiotic resistance efflux outer membrane protein OprM precursor	1458	2832	1.9424	20	122.695	20	122.695
PGD103593 cds chromosome:477886-479805(-) locus_tag=PA0428;replicon_accession=NC_002516.2;product=probable ATP-dependent RNA helicase	1920	2256	1.175	17	79.1958	17	79.1958
PGD103595 cds chromosome:480056-481126(-) locus_tag=PA0429;replicon_accession=NC_002516.2;product=hypothetical protein	1071	6243	5.8291	45	375.818	45	375.818
PGD103597 cds chromosome:481196-482068(-) name=metF;locus_tag=PA0430;replicon_accession=NC_002516.2;product=5,10-methylenetetrahydrofolate reductase	873	0	0	0	0	0	0
PGD103599 cds chromosome:482111-482665(-) locus_tag=PA0431;replicon_accession=NC_002516.2;product=hypothetical protein	555	0	0	0	0	0	0
PGD103601 cds chromosome:482706-484115(-) name=sahH;locus_tag=PA0432;replicon_accession=NC_002516.2;product=S-adenosyl-L-homocysteine hydrolase	1410	6590	4.6738	45	285.462	45	285.462
PGD103603 cds chromosome:484404-484838(+) locus_tag=PA0433;replicon_accession=NC_002516.2;product=hypothetical protein	435	134	0.308	1	20.562	1	20.562
PGD103605 cds chromosome:484964-487156(+) locus_tag=PA0434;replicon_accession=NC_002516.2;product=hypothetical protein	2193	590	0.269	4	16.3146	4	16.3146
PGD103607 cds chromosome:487167-488645(+) locus_tag=PA0435;replicon_accession=NC_002516.2;product=hypothetical protein	1479	147	0.0994	1	6.0476	1	6.0476
PGD103609 cds chromosome:488730-489350(+) locus_tag=PA0436;replicon_accession=NC_002516.2;product=probable transcriptional regulator	621	3317	5.3414	23	331.276	23	331.276
PGD103611 cds chromosome:489387-490658(-) name=codA;locus_tag=PA0437;replicon_accession=NC_002516.2;product=cytosine deaminase	1272	302	0.2374	2	14.0636	2	14.0636
PGD103613 cds chromosome:490648-491898(-) name=codB;locus_tag=PA0438;replicon_accession=NC_002516.2;product=cytosine permease	1251	0	0	0	0	0	0
PGD103615 cds chromosome:492080-493357(-) locus_tag=PA0439;replicon_accession=NC_002516.2;product=probable oxidoreductase	1278	302	0.2363	2	13.9976	2	13.9976
PGD103617 cds chromosome:493354-494721(-) locus_tag=PA0440;replicon_accession=NC_002516.2;product=probable oxidoreductase	1368	0	0	0	0	0	0
PGD103619 cds chromosome:494816-496255(-) name=dht;locus_tag=PA0441;replicon_accession=NC_002516.2;product=dihydropyrimidinase	1440	569	0.3951	4	24.8457	4	24.8457
PGD103621 cds chromosome:496362-496478(-) locus_tag=PA0442;replicon_accession=NC_002516.2;product=hypothetical protein	117	0	0	0	0	0	0
PGD103623 cds chromosome:496871-498361(+) locus_tag=PA0443;replicon_accession=NC_002516.2;product=probable transporter	1491	865	0.5801	6	35.9938	6	35.9938
PGD103625 cds chromosome:498420-499703(+) locus_tag=PA0444;replicon_accession=NC_002516.2;product=N-carbamoyl-beta-alanine amidohydrolase	1284	0	0	0	0	0	0
PGD103627 cds chromosome:500104-501120(-) locus_tag=PA0445;replicon_accession=NC_002516.2;product=probable transposase	1017	0	0	0	0	0	0
PGD103629 cds chromosome:501376-502599(-) locus_tag=PA0446;replicon_accession=NC_002516.2;product=conserved hypothetical protein	1224	1017	0.8309	7	51.153	7	51.153
PGD103631 cds chromosome:502719-503900(-) name=gcdH;locus_tag=PA0447;replicon_accession=NC_002516.2;product=glutaryl-CoA dehydrogenase	1182	2327	1.9687	16	121.076	16	121.076
PGD103633 cds chromosome:504121-505029(+) name=gcdR;locus_tag=PA0448;replicon_accession=NC_002516.2;product=transcriptional regulator, GcdR	909	151	0.1661	1	9.8399	1	9.8399
PGD103635 cds chromosome:505047-505586(+) locus_tag=PA0449;replicon_accession=NC_002516.2;product=hypothetical protein	540	1461	2.7056	10	165.638	10	165.638
PGD103637 cds chromosome:505629-507251(-) locus_tag=PA0450;replicon_accession=NC_002516.2;product=probable phosphate transporter	1623	584	0.3598	4	22.0443	4	22.0443
PGD103639 cds chromosome:507631-508962(+) locus_tag=PA0451;replicon_accession=NC_002516.2;product=conserved hypothetical protein	1332	0	0	0	0	0	0
PGD103641 cds chromosome:508959-509753(+) locus_tag=PA0452;replicon_accession=NC_002516.2;product=probable stomatin-like protein	795	267	0.3358	2	22.5018	2	22.5018
PGD103643 cds chromosome:509825-510499(-) locus_tag=PA0453;replicon_accession=NC_002516.2;product=hypothetical protein	675	0	0	0	0	0	0
PGD103645 cds chromosome:510589-512790(-) locus_tag=PA0454;replicon_accession=NC_002516.2;product=conserved hypothetical protein	2202	1112	0.505	8	32.4958	8	32.4958
PGD103647 cds chromosome:513051-514427(-) name=dbpA;locus_tag=PA0455;replicon_accession=NC_002516.2;product=RNA helicase DbpA	1377	151	0.1097	1	6.4956	1	6.4956
PGD103649 cds chromosome:514775-514984(+) locus_tag=PA0456;replicon_accession=NC_002516.2;product=probable cold-shock protein	210	27040	128.762	182	7751.87	182	7751.87
PGD103651 cds chromosome:515135-515659(+) locus_tag=PA0457;replicon_accession=NC_002516.2;product=hypothetical protein	525	0	0	0	0	0	0
PGD267066 cds chromosome:515653-516027(-) locus_tag=PA0457.1;replicon_accession=NC_002516.2;product=hypothetical membrane protein	375	0	0	0	0	0	0
[truncated: 5,247 more rows]

## Sheet: Suppl table S4C SRR6833349
#Name	Length	Bases	Coverage	Reads	RPKM	Frags	FPKM
[truncated: 5,711 more rows]

## Sheet: Suppl table 4D SRR6833340
#Name	Length	Bases	Coverage	Reads	RPKM	Frags	FPKM
[truncated: 5,711 more rows]
